# Supplementary material for: Distinct Gene Set Enrichment Profiles in Eosinophilic and Non-Eosinophilic Chronic Rhinosinusitis with Nasal Polyps by Bulk RNA Barcoding and Sequencing
Source: Int J Mol Sci. 2022 May 18;23(10):5653. doi: 10.3390/ijms23105653 (PMC9146754; doi:10.3390/ijms23105653)
Supplement: Supplementary file 1 [file ijms-23-05653-s001.zip]

Archive with 4 entries (4 files):
- Table S1.xlsx
- Table S2.xlsx
- Table S3.xlsx
- Table S4 .csv
