# Supplementary material for: Distinct Gene Set Enrichment Profiles in Eosinophilic and Non-Eosinophilic Chronic Rhinosinusitis with Nasal Polyps by Bulk RNA Barcoding and Sequencing
Source: Int J Mol Sci. 2022 May 18;23(10):5653. doi: 10.3390/ijms23105653 (PMC9146754; doi:10.3390/ijms23105653)
Supplement: Supplementary file 1 [file ijms-23-05653-s001.zip › Table S1.xlsx]

## Sheet: DEGs cluster1 vs cluster2
cluster1 vs cluster2	Ensembl ID	Symbol	Chr	log2 Fold Change	Adj.Pval
Up	ENSG00000127129	EDN2	1p34.2	2.40579	0.0192
Up	ENSG00000114670	NEK11	3q22.1	2.10152	0.0249
Up	ENSG00000168658	VWA3B	2q11.2	1.96307	0.018
Up	ENSG00000147647	DPYS	8q22.3	1.93604	0.065
Up	ENSG00000142973	CYP4B1	1p33	1.91016	0.036
Up	ENSG00000171811	CFAP46	10q26.3	1.89404	0.0205
Up	ENSG00000185681	MORN5	9q33.2	1.86821	0.0408
Up	ENSG00000162643	DNAI3	1p22.3	1.84973	0.0138
Up	ENSG00000154479	CCDC173	2q31.1	1.8314	0.0575
Up	ENSG00000214290	COLCA2	11q23.1	1.79961	0.00608
Up	ENSG00000118307	CFAP94	12p12.1	1.78928	0.049
Up	ENSG00000164627	KIF6	6p21.2	1.78593	0.016
Up	ENSG00000136918	WDR38	9q33.3	1.7571	0.0371
Up	ENSG00000174844	DNAH12	3p14.3	1.75284	0.0777
Up	ENSG00000007174	DNAH9	17p12	1.73888	0.0558
Up	ENSG00000087250	MT3	16q13	1.73281	0.0147
Up	ENSG00000163576	EFHB	3p24.3	1.73078	0.0393
Up	ENSG00000120051	CFAP58	10q25.1	1.72576	0.0231
Up	ENSG00000173947	PIFO	1p13.2	1.72024	0.0599
Up	ENSG00000162571	TTLL10	1p36.33	1.70414	0.0193
Up	ENSG00000176601	MAP3K19	2q21.3	1.69865	0.0178
Up	ENSG00000133067	LGR6	1q32.1	1.69518	0.0181
Up	ENSG00000133115	STOML3	13q13.3	1.69328	0.0358
Up	ENSG00000185860	CCDC190	1q23.3	1.68879	0.0304
Up	ENSG00000152582	SPEF2	5p13.2	1.68644	0.0285
Up	ENSG00000206199	ANKUB1	3q25.1	1.67709	0.049
Up	ENSG00000203952	CCDC160	Xq26.2	1.67268	0.0108
Up	ENSG00000120262	CCDC170	6q25.1	1.65759	0.0259
Up	ENSG00000160472	TMEM190	19q13.42	1.65569	0.0398
Up	ENSG00000183833	CFAP91	3q13.33	1.65272	0.0491
Up	ENSG00000138587	MNS1	15q21.3	1.65121	0.049
Up	ENSG00000153347	FAM81B	5q15	1.64973	0.051
Up	ENSG00000133640	LRRIQ1	12q21.31	1.64617	0.0357
Up	ENSG00000155749	FLACC1	2q33.1	1.64342	0.0133
Up	ENSG00000118492	ADGB	6q24.3	1.64264	0.039
Up	ENSG00000077327	SPAG6	10p12.2	1.64207	0.0111
Up	ENSG00000168743	NPNT	4q24	1.64088	0.036
Up	ENSG00000128408	RIBC2	22q13.31	1.62656	0.0603
Up	ENSG00000198848	CES1	16q12.2	1.62084	0.0259
Up	ENSG00000139537	CCDC65	12q13.12	1.61704	0.0654
Up	ENSG00000142621	FHAD1	1p36.21	1.61644	0.0441
Up	ENSG00000157423	HYDIN	16q22.2	1.60622	0.0535
Up	ENSG00000164972	C9orf24	9p13.3	1.60602	0.0319
Up	ENSG00000114805	PLCH1	3q25.31	1.60573	0.0315
Up	ENSG00000100218	RSPH14	22q11.23	1.60027	0.033
Up	ENSG00000112333	NR2E1	6q21	1.59394	0.0205
Up	ENSG00000165695	AK8	9q34.13	1.5892	0.0335
Up	ENSG00000124939	SCGB2A1	11q12.3	1.58178	0.0996
Up	ENSG00000141499	WRAP53	17p13.1	1.57918	0.0292
Up	ENSG00000114204	SERPINI2	3q26.1	1.57843	0.0311
Up	ENSG00000157330	C1orf158	1p36.21	1.57115	0.0385
Up	ENSG00000203985	LDLRAD1	1p32.3	1.5678	0.0306
Up	ENSG00000165923	AGBL2	11p11.2	1.56373	0.0663
Up	ENSG00000105519	CAPS	19p13.3	1.55857	0.0277
Up	ENSG00000170959	DCDC1	11p13	1.55793	0.0424
Up	ENSG00000125144	MT1G	16q13	1.55649	0.0461
Up	ENSG00000165115	KIF27	9q21.32	1.55485	0.0259
Up	ENSG00000243910	TUBA4B	2q35	1.55307	0.0384
Up	ENSG00000197748	CFAP43	10q25.1	1.54953	0.0772
Up	ENSG00000122970	IFT81	12q24.11	1.54559	0.0524
Up	ENSG00000186409	CCDC30	1p34.2	1.54309	0.0264
Up	ENSG00000079841	RIMS1	6q13	1.54126	0.0335
Up	ENSG00000243710	CFAP57	1p34.2	1.54	0.0329
Up	ENSG00000039139	DNAH5	5p15.2	1.53567	0.0869
Up	ENSG00000171962	DRC3	17p11.2	1.51464	0.0888
Up	ENSG00000169126	ODAD2	10p12.1	1.51414	0.0857
Up	ENSG00000164347	GFM2	5q13.3	1.51083	0.00129
Up	ENSG00000122735	DNAI1	9p13.3	1.5093	0.0401
Up	ENSG00000119636	BBOF1	14q24.3	1.50712	0.0178
Up	ENSG00000152763	DNAI4	1p31.3	1.50481	0.0357
Up	ENSG00000004838	ZMYND10	3p21.31	1.5015	0.0282
Up	ENSG00000182329	KIAA2012	2q33.1	1.49915	0.0705
Up	ENSG00000177994	C2orf73	2p16.2	1.49517	0.0697
Up	ENSG00000230453	ANKRD18B	9p13.3	1.49186	0.0462
Up	ENSG00000183346	CABCOCO1 E	10q21.2	1.48836	0.0506
Up	ENSG00000117477	CCDC181	1q24.2	1.48736	0.0757
Up	ENSG00000181143	MUC16	19p13.2	1.48225	0.0687
Up	ENSG00000172361	CFAP53	18q21.1	1.4808	0.0809
Up	ENSG00000087903	RFX2	19p13.3	1.47909	0.0262
Up	ENSG00000158296	SLC13A3	20q13.12	1.47841	0.0319
Up	ENSG00000160188	RSPH1	21q22.3	1.46872	0.0708
Up	ENSG00000197168	NEK5	13q14.3	1.46119	0.0833
Up	ENSG00000112981	NME5	5q31.2	1.46016	0.049
Up	ENSG00000166578	IQCD	12q24.13	1.45974	0.0757
Up	ENSG00000177459	ERICH5	8q22.2	1.45622	0.063
Up	ENSG00000171757	LRRC34	3q26.2	1.45569	0.0481
Up	ENSG00000188039	NWD1	19p13.11	1.45548	0.0603
Up	ENSG00000104237	RP1	8q11.23	1.45532	0.0938
Up	ENSG00000179902	C1orf194	1p13.3	1.45388	0.0821
Up	ENSG00000135519	KCNH3	12q13.12	1.45154	0.0229
Up	ENSG00000139116	KIF21A	12q12	1.44948	0.00608
Up	ENSG00000186471	AKAP14	Xq24	1.44746	0.0542
Up	ENSG00000112530	PACRG	6q26	1.44355	0.0852
Up	ENSG00000169064	ZBBX	3q26.1	1.44153	0.0777
Up	ENSG00000155761	SPAG17	1p12	1.43794	0.0834
Up	ENSG00000042317	SPATA7	14q31.3	1.43266	0.0499
Up	ENSG00000174776	WDR49	3q26.1	1.43154	0.0541
Up	ENSG00000152611	CAPSL	5p13.2	1.42535	0.0575
Up	ENSG00000197408	CYP2B6	19q13.2	1.42165	0.0575
Up	ENSG00000173627	APOBEC4	1q25.3	1.42111	0.0547
Up	ENSG00000157856	DRC1	2p23.3	1.42014	0.0646
Up	ENSG00000186952	TMEM232	5q22.1	1.418	0.0456
Up	ENSG00000162040	HS3ST6	16p13.3	1.41713	0.0566
Up	ENSG00000064199	SPA17	11q24.2	1.41484	0.0945
Up	ENSG00000100490	CDKL1	14q22.1	1.41259	0.0491
Up	ENSG00000180071	ANKRD18A	9p13.1	1.41166	0.0349
Up	ENSG00000179133	C10orf67	10p12.2	1.40681	0.0456
Up	ENSG00000135315	CEP162	6q14.3	1.40597	0.00813
Up	ENSG00000010626	LRRC23	12p13.31	1.40317	0.0344
Up	ENSG00000247746	USP51	Xp11.21	1.40311	0.0385
Up	ENSG00000165449	SLC16A9	10q21.2	1.4023	0.0538
Up	ENSG00000186329	TMEM212	3q26.31	1.40051	0.0668
Up	ENSG00000114473	IQCG	3q29	1.39952	0.00437
Up	ENSG00000141294	LRRC46	17q21.32	1.39826	0.0313
Up	ENSG00000173467	AGR3	7p21.1	1.39705	0.0938
Up	ENSG00000230873	STMND1	6p22.3	1.39399	0.0365
Up	ENSG00000140025	EFCAB11	14q32.11	1.3922	0.0454
Up	ENSG00000118997	DNAH7	2q32.3	1.38892	0.0499
Up	ENSG00000089091	DZANK1	20p11.23	1.3875	0.06
Up	ENSG00000159713	TPPP3	16q22.1	1.38734	0.0769
Up	ENSG00000112539	C6orf118	6q27	1.38399	0.0474
Up	ENSG00000145491	ROPN1L	5p15.2	1.38366	0.0484
Up	ENSG00000153558	FBXL2	3p22.3	1.3836	0.0224
Up	ENSG00000140057	AK7	14q32.2	1.38106	0.0429
Up	ENSG00000163879	DNALI1	1p34.3	1.3808	0.0858
Up	ENSG00000170482	SLC23A1	5q31.2	1.37385	0.0716
Up	ENSG00000148057	IDNK	9q21.32	1.36914	0.0335
Up	ENSG00000143578	CREB3L4	1q21.3	1.36852	0.0147
Up	ENSG00000105289	TJP3	19p13.3	1.36685	0.0112
Up	ENSG00000171517	LPAR3	1p22.3	1.36628	0.036
Up	ENSG00000179813	FAM216B	13q14.11	1.36281	0.0587
Up	ENSG00000171595	DNAI2	17q25.1	1.36188	0.0682
Up	ENSG00000158023	CFAP251	12q24.31	1.36052	0.036
Up	ENSG00000155085	AK9	6q21	1.35852	0.0547
Up	ENSG00000168350	DEGS2	14q32.2	1.3567	0.0441
Up	ENSG00000162069	BICDL2	16p13.3	1.35486	0.0983
Up	ENSG00000137691	CFAP300	11q22.1	1.35327	0.0375
Up	ENSG00000066629	EML1	14q32.2	1.35185	0.0311
Up	ENSG00000186973	FAM183A	1p34.2	1.34619	0.0799
Up	ENSG00000154080	CHST9	18q11.2	1.34585	0.0124
Up	ENSG00000112796	ENPP5	6p21.1	1.3455	0.0345
Up	ENSG00000179869	ABCA13	7p12.3	1.33715	0.0663
Up	ENSG00000064787	BCAS1	20q13.2	1.33692	0.0954
Up	ENSG00000186472	PCLO	7q21.11	1.33461	0.0185
Up	ENSG00000111834	RSPH4A	6q22.1	1.32968	0.065
Up	ENSG00000132854	KANK4	1p31.3	1.32523	0.0542
Up	ENSG00000165816	VWA2	10q25.3	1.32398	0.00813
Up	ENSG00000158158	CNNM4	2q11.2	1.32188	0.0292
Up	ENSG00000277639	LOC105371267	16q12.2	1.3198	0.0939
Up	ENSG00000006016	CRLF1	19p13.11	1.3197	0.049
Up	ENSG00000150873	C2orf50	2p25.1	1.31379	0.0268
Up	ENSG00000141519	CCDC40	17q25.3	1.3128	0.0408
Up	ENSG00000153446	C16orf89	16p13.3	1.31097	0.0231
Up	ENSG00000140284	SLC27A2	15q21.2	1.31034	0.0757
Up	ENSG00000184564	SLITRK6	13q31.1	1.3103	0.0862
Up	ENSG00000156206	CFAP161	15q25.1	1.3073	0.0615
Up	ENSG00000021300	PLEKHB1	11q13.4	1.3061	0.0284
Up	ENSG00000168778	TCTN2	12q24.31	1.30193	0.0264
Up	ENSG00000189045	ANKDD1B	5q13.3	1.29497	0.0326
Up	ENSG00000253313	C1orf210	1p34.2	1.294	0.0235
Up	ENSG00000105357	MYH14	19q13.33	1.2937	0.0678
Up	ENSG00000236699	ARHGEF38	4q24	1.29181	0.0882
Up	ENSG00000120256	LRP11	6q25.1	1.28804	0.0452
Up	ENSG00000150625	GPM6A	4q34.2	1.28741	0.0886
Up	ENSG00000163596	ICA1L	2q33.2	1.28699	0.0259
Up	ENSG00000153832	FBXO36	2q36.3	1.28665	0.0349
Up	ENSG00000165730	STOX1	10q22.1	1.28399	0.0869
Up	ENSG00000162814	SPATA17	1q41	1.27945	0.0612
Up	ENSG00000178796	RIIAD1	1q21.3	1.27712	0.0882
Up	ENSG00000119147	ECRG4	2q12.2	1.27652	0.0777
Up	ENSG00000095203	EPB41L4B	9q31.3	1.27633	0.033
Up	ENSG00000163263	C1orf189	1q21.3	1.27626	0.0636
Up	ENSG00000153237	CCDC148	2q24.1	1.27557	0.0575
Up	ENSG00000188229	TUBB4B	9q34.3	1.27352	0.0241
Up	ENSG00000124749	COL21A1	6p12.1	1.26719	0.0375
Up	ENSG00000156042	CFAP70	10q22.2	1.26676	0.0658
Up	ENSG00000164488	DACT2	6q27	1.25982	0.0427
Up	ENSG00000129514	FOXA1	14q21.1	1.2547	0.0311
Up	ENSG00000165325	DEUP1	11q21	1.25171	0.0311
Up	ENSG00000165383	LRRC18	10q11.23	1.24511	0.0776
Up	ENSG00000144134	RABL2A	2q14.1	1.24446	0.0777
Up	ENSG00000188010	MORN2	2p22.1	1.2442	0.0639
Up	ENSG00000103494	RPGRIP1L	16q12.2	1.24242	0.0777
Up	ENSG00000163319	MRPS18C	4q21.23	1.24193	0.0301
Up	ENSG00000204060	FOXO6	1p34.2	1.2393	0.0364
Up	ENSG00000141736	ERBB2	17q12	1.23794	0.0418
Up	ENSG00000197980	LEKR1	3q25.31	1.23097	0.0701
Up	ENSG00000198429	ZNF69	19p13.2	1.22949	0.0315
Up	ENSG00000181378	CFAP65	2q35	1.22791	0.0614
Up	ENSG00000196277	GRM7	3p26.1	1.22773	0.0639
Up	ENSG00000163121	NEURL3	2q11.2	1.2265	0.0398
Up	ENSG00000135951	TSGA10	2q11.2	1.22646	0.0575
Up	ENSG00000186496	ZNF396	18q12.2	1.22317	0.036
Up	ENSG00000117472	TSPAN1	1p34.1	1.22019	0.0628
Up	ENSG00000135205	CCDC146	7q11.23	1.21868	0.0733
Up	ENSG00000204815	ODAD4	17q21.2	1.21722	0.087
Up	ENSG00000158163	DZIP1L	3q22.3	1.21524	0.0869
Up	ENSG00000203778	FAM229B	6q21	1.21221	0.0326
Up	ENSG00000171695	LKAAEAR1	20q13.33	1.21152	0.0872
Up	ENSG00000204334	ERICH2	2q31.1	1.21104	0.0696
Up	ENSG00000142609	CFAP74	1p36.33	1.20591	0.0957
Up	ENSG00000126838	PZP	12p13.31	1.20525	0.0583
Up	ENSG00000159588	CCDC17	1p34.1	1.20031	0.0821
Up	ENSG00000197653	DNAH10	12q24.31	1.19872	0.0813
Up	ENSG00000181449	SOX2	3q26.33	1.19728	0.0114
Up	ENSG00000172426	RSPH9	6p21.1	1.196	0.0882
Up	ENSG00000204385	SLC44A4	6p21.33	1.19521	0.0408
Up	ENSG00000197889	MEIG1	10p13	1.19461	0.0575
Up	ENSG00000215018	COL28A1	7p21.3	1.19399	0.0491
Up	ENSG00000124429	POF1B	Xq21.1	1.18831	0.0945
Up	ENSG00000161040	FBXL13	7q22.1	1.18792	0.0613
Up	ENSG00000143951	WDPCP	2p15	1.18543	0.0257
Up	ENSG00000248712	CCDC153	11q23.3	1.18511	0.0777
Up	ENSG00000164649	CDCA7L	7p15.3	1.18215	0.0315
Up	ENSG00000181322	NME9	3q22.3	1.18101	0.0777
Up	ENSG00000132821	VSTM2L	20q11.23	1.17999	0.0825
Up	ENSG00000166959	MS4A8	11q12.2	1.17765	0.0983
Up	ENSG00000016402	IL20RA	6q23.3	1.17739	0.0578
Up	ENSG00000165698	SPACA9	9q34.13	1.1757	0.0506
Up	ENSG00000152760	DYNLT5	1p31.3	1.17553	0.0878
Up	ENSG00000178531	CTXN1	19p13.2	1.17366	0.0888
Up	ENSG00000205358	MT1H	16q13	1.16927	0.033
Up	ENSG00000203734	ECT2L	6q24.1	1.16687	0.0882
Up	ENSG00000100625	SIX4	14q23.1	1.16603	0.0663
Up	ENSG00000230062	ANKRD66	6p12.3	1.16386	0.0944
Up	ENSG00000163624	CDS1	4q21.23	1.16368	0.0311
Up	ENSG00000134317	GRHL1	2p25.1	1.16135	0.026
Up	ENSG00000164185	ZNF474	5q23.2	1.16118	0.0335
Up	ENSG00000198417	MT1F	16q13	1.16097	0.0615
Up	ENSG00000050438	SLC4A8	12q13.13	1.15828	0.0614
Up	ENSG00000173838	MARCHF10	17q23.2	1.15708	0.0766
Up	ENSG00000183273	CCDC60	12q24.23	1.15459	0.0857
Up	ENSG00000144451	SPAG16	2q34	1.15457	0.0189
Up	ENSG00000139714	MORN3	12q24.31	1.15423	0.0231
Up	ENSG00000135324	MRAP2	6q14.2	1.15405	0.0892
Up	ENSG00000138696	BMPR1B	4q22.3	1.14636	0.0813
Up	ENSG00000174808	BTC	4q13.3	1.14601	0.0384
Up	ENSG00000006747	SCIN	7p21.3	1.14501	0.0939
Up	ENSG00000071539	TRIP13	5p15.33	1.14442	0.059
Up	ENSG00000157470	FAM81A	15q22.2	1.14299	0.0628
Up	ENSG00000112320	SOBP	6q21	1.14288	0.0537
Up	ENSG00000088727	KIF9	3p21.31	1.14256	0.0939
Up	ENSG00000267795	SMIM22	16p13.3	1.1414	0.0861
Up	ENSG00000169562	GJB1	Xq13.1	1.13976	0.0914
Up	ENSG00000130413	STK33	11p15.4	1.13742	0.0339
Up	ENSG00000104490	NCALD	8q22.3	1.13714	0.068
Up	ENSG00000152076	CCDC74B	2q21.1	1.1339	0.0687
Up	ENSG00000172915	NBEA	13q13.3	1.13362	0.0213
Up	ENSG00000105792	CFAP69	7q21.13	1.12911	0.0586
Up	ENSG00000186094	AGBL4	1p33	1.12874	0.00719
Up	ENSG00000174871	CNIH2	11q13.2	1.12804	0.0656
Up	ENSG00000168026	TTC21A	3p22.2	1.12719	0.0677
Up	ENSG00000166171	DPCD	10q24.32	1.12663	0.0708
Up	ENSG00000189377	CXCL17	19q13.2	1.12646	0.087
Up	ENSG00000113805	CNTN3	3p12.3	1.12454	0.0682
Up	ENSG00000112379	ARFGEF3	6q23.3	1.12454	0.0255
Up	ENSG00000215883	CYB5RL	1p32.3	1.12119	0.0691
Up	ENSG00000204711	C9orf135	9q21.12	1.11896	0.0452
Up	ENSG00000203499	IQANK1	8q24.3	1.11889	0.0357
Up	ENSG00000183323	CCDC125	5q13.2	1.11858	0.0421
Up	ENSG00000080298	RFX3	9p24.2	1.11741	0.0259
Up	ENSG00000085831	TTC39A	1p32.3	1.11713	0.0834
Up	ENSG00000146038	DCDC2	6p22.3	1.1158	0.0833
Up	ENSG00000006534	ALDH3B1	11q13.2	1.11497	0.0253
Up	ENSG00000111879	FAM184A	6q22.31	1.11436	0.063
Up	ENSG00000159212	CLIC6	21q22.12	1.11407	0.0586
Up	ENSG00000104450	SPAG1	8q22.2	1.11166	0.0439
Up	ENSG00000153165	RGPD3	2q12.2	1.11029	0.0428
Up	ENSG00000138771	SHROOM3	4q21.1	1.10842	0.00598
Up	ENSG00000204634	TBC1D8	2q11.2	1.10663	0.0311
Up	ENSG00000110318	CEP126	11q22.1	1.10523	0.0862
Up	ENSG00000163071	SPATA18	4q12	1.10324	0.0642
Up	ENSG00000171428	NAT1	8p22	1.1013	0.0742
Up	ENSG00000075223	SEMA3C	7q21.11	1.0965	0.00321
Up	ENSG00000144445	KANSL1L	2q34	1.0961	0.063
Up	ENSG00000168143	FAM83B	6p12.1	1.09511	0.0977
Up	ENSG00000196476	C20orf96	20p13	1.09452	0.0627
Up	ENSG00000276289	KCNE1B	21p11.2	1.09248	0.0746
Up	ENSG00000151338	MIPOL1	14q13.3	1.09187	0.0108
Up	ENSG00000158806	NPM2	8p21.3	1.09076	0.0259
Up	ENSG00000138083	SIX3	2p21	1.08895	0.0215
Up	ENSG00000167741	GGT6	17p13.2	1.08849	0.0588
Up	ENSG00000138002	IFT172	2p23.3	1.08844	0.038
Up	ENSG00000171533	MAP6	11q13.5	1.08789	0.0762
Up	ENSG00000284862	CCDC39	3q26.33	1.08758	0.097
Up	ENSG00000126775	ATG14	14q22.3	1.08509	0.0639
Up	ENSG00000204104	TRAF3IP1	2q37.3	1.0835	0.0215
Up	ENSG00000138162	TACC2	10q26.13	1.08301	0.0456
Up	ENSG00000064270	ATP2C2	16q24.1	1.08205	0.0575
Up	ENSG00000160606	TLCD1	17q11.2	1.0816	0.0699
Up	ENSG00000129354	AP1M2	19p13.2	1.07882	0.0456
Up	ENSG00000180425	C11orf71	11q23.2	1.07794	0.0772
Up	ENSG00000169851	PCDH7	4p15.1	1.07749	0.059
Up	ENSG00000128581	IFT22	7q22.1	1.07627	0.0384
Up	ENSG00000250803	LOC100505841	5q23.2	1.07625	0.065
Up	ENSG00000163898	LIPH	3q27.2	1.07624	0.0799
Up	ENSG00000169435	RASSF6	4q13.3	1.07338	0.0697
Up	ENSG00000103599	IQCH	15q23	1.07007	0.0254
Up	ENSG00000185561	TLCD2	17p13.3	1.06643	0.0259
Up	ENSG00000172771	EFCAB12	3q21.3	1.06421	0.0362
Up	ENSG00000137941	TTLL7	1p31.1	1.06333	0.0701
Up	ENSG00000254004	ZNF260	19q13.12	1.06209	0.0701
Up	ENSG00000166246	C16orf71	16p13.3	1.0606	0.0896
Up	ENSG00000184154	LRTOMT	11q13.4	1.05915	0.0172
Up	ENSG00000127328	RAB3IP	12q15	1.05773	0.00659
Up	ENSG00000206559	ZCWPW2	3p24.1	1.05385	0.0434
Up	ENSG00000100003	SEC14L2	22q12.2	1.05136	0.0769
Up	ENSG00000139835	GRTP1	13q34	1.05128	0.0575
Up	ENSG00000204323	SMIM5	17q25.1	1.04605	0.0587
Up	ENSG00000205084	TMEM231	16q23.1	1.04523	0.0575
Up	ENSG00000197603	CPLANE1	5p13.2	1.0421	0.0697
Up	ENSG00000152580	IGSF10	3q25.1	1.04153	0.0108
Up	ENSG00000147799	ARHGAP39	8q24.3	1.03922	0.0727
Up	ENSG00000147400	CETN2	Xq28	1.03833	0.0373
Up	ENSG00000187240	DYNC2H1	11q22.3	1.03745	0.0887
Up	ENSG00000235106	BRD3OS	9q34.2	1.0368	0.0114
Up	ENSG00000112319	EYA4	6q23.2	1.03598	0.0778
Up	ENSG00000170017	ALCAM	3q13.11	1.03479	0.0224
Up	ENSG00000123191	ATP7B	13q14.3	1.03391	0.0772
Up	ENSG00000116885	OSCP1	1p34.3	1.03262	0.0953
Up	ENSG00000162929	KIAA1841	2p15	1.03054	0.0945
Up	ENSG00000072133	RPS6KA6	Xq21.1	1.03017	0.0578
Up	ENSG00000163141	BNIPL	1q21.3	1.02548	0.0434
Up	ENSG00000054793	ATP9A	20q13.2	1.02534	0.0452
Up	ENSG00000042980	ADAM28	8p21.2	1.02493	0.0583
Up	ENSG00000141854	MISP3	19p13.12	1.02064	0.0536
Up	ENSG00000140832	MARVELD3	16q22.2	1.0192	0.0408
Up	ENSG00000104313	EYA1	8q13.3	1.01757	0.0326
Up	ENSG00000168781	PPIP5K1	15q15.3	1.01751	0.0427
Up	ENSG00000269313	MAGIX	Xp11.23	1.01656	0.0799
Up	ENSG00000188732	FAM221A	7p15.3	1.01495	0.0571
Up	ENSG00000132698	RAB25	1q22	1.01315	0.0764
Up	ENSG00000272398	CD24	6q21	1.01237	0.0429
Up	ENSG00000148225	WDR31	9q32	1.01206	0.0491
Up	ENSG00000179178	TMEM125	1p34.2	1.01178	0.0304
Up	ENSG00000104432	IL7	8q21.13	1.01168	0.0832
Up	ENSG00000160190	SLC37A1	21q22.3	1.01128	0.0519
Up	ENSG00000164007	CLDN19	1p34.2	1.008	0.082
Up	ENSG00000101353	MROH8	20q11.23	1.00651	0.0278
Up	ENSG00000185055	EFCAB10	7q22.3	1.00244	0.0791
Up	ENSG00000119888	EPCAM	2p21	1.00221	0.014
Up	ENSG00000176532	PRR15	7p14.3	1.00019	0.0951
Down	ENSG00000170476	MZB1	5q31.2	-3.2937	0.00129
Down	ENSG00000105369	CD79A	19q13.2	-3.0299	0.00815
Down	ENSG00000143297	FCRL5	1q23.1	-3.00327	0.00321
Down	ENSG00000254709	IGLL5	22q11.22	-2.69379	0.0186
Down	ENSG00000057657	PRDM1	6q21	-2.61648	0.00223
Down	ENSG00000103196	CRISPLD2	16q24.1	-2.51633	0.00535
Down	ENSG00000102096	PIM2	Xp11.23	-2.43893	0.00393
Down	ENSG00000124882	EREG	4q13.3	-2.43049	0.00813
Down	ENSG00000167476	JSRP1	19p13.3	-2.35364	0.00416
Down	ENSG00000171951	SCG2	2q36.1	-2.2944	0.022
Down	ENSG00000132465	JCHAIN	4q13.3	-2.28584	0.035
Down	ENSG00000171051	FPR1	19q13.41	-2.24843	0.00876
Down	ENSG00000184489	PTP4A3	8q24.3	-2.23773	0.00416
Down	ENSG00000103257	SLC7A5	16q24.2	-2.23677	0.00321
Down	ENSG00000166741	NNMT	11q23.2	-2.20955	0.0225
Down	ENSG00000172156	CCL11	17q12	-2.17807	0.049
Down	ENSG00000166426	CRABP1	15q25.1	-2.17239	0.063
Down	ENSG00000072694	FCGR2B	1q23.3	-2.16342	0.00362
Down	ENSG00000181374	CCL13	17q12	-2.1368	0.0893
Down	ENSG00000124256	ZBP1	20q13.31	-2.13283	0.0105
Down	ENSG00000140379	BCL2A1	15q25.1	-2.12328	0.0384
Down	ENSG00000048462	TNFRSF17	16p13.13	-2.11211	0.00815
Down	ENSG00000109321	AREG	4q13.3	-2.06922	0.0311
Down	ENSG00000130775	THEMIS2	1p35.3	-2.06652	0.00535
Down	ENSG00000273802	H2BC8	6p22.2	-2.02911	0.0147
Down	ENSG00000122862	SRGN	10q22.1	-2.01784	0.00321
Down	ENSG00000122188	LAX1	1q32.1	-2.0174	0.0139
Down	ENSG00000139193	CD27	12p13.31	-1.9977	0.00437
Down	ENSG00000136244	IL6	7p15.3	-1.99081	0.0339
Down	ENSG00000233608	TWIST2	2q37.3	-1.98961	0.00535
Down	ENSG00000167077	MEI1	22q13.2	-1.98577	0.00609
Down	ENSG00000115590	IL1R2	2q11.2	-1.94687	0.0113
Down	ENSG00000090104	RGS1	1q31.2	-1.94535	0.0537
Down	ENSG00000112936	C7	5p13.1	-1.92937	0.0365
Down	ENSG00000182162	P2RY8	Xp22.33	-1.92414	0.0139
Down	ENSG00000137265	IRF4	6p25.3	-1.92369	0.0141
Down	ENSG00000171551	ECEL1	2q37.1	-1.91709	0.00535
Down	ENSG00000241106	HLA-DOB	6p21.32	-1.9122	0.00493
Down	ENSG00000177575	CD163	12p13.31	-1.90521	0.0105
Down	ENSG00000116741	RGS2	1q31.2	-1.9044	0.00659
Down	ENSG00000134460	IL2RA	10p15.1	-1.89796	0.00129
Down	ENSG00000187498	COL4A1	13q34	-1.89652	0.0259
Down	ENSG00000157514	TSC22D3	Xq22.3	-1.88502	0.0025
Down	ENSG00000169508	GPR183	13q32.3	-1.86097	0.00608
Down	ENSG00000115165	CYTIP	2q24.1	-1.83597	0.00876
Down	ENSG00000172724	CCL19	9p13.3	-1.83236	0.0575
Down	ENSG00000138166	DUSP5	10q25.2	-1.83193	0.0401
Down	ENSG00000011422	PLAUR	19q13.31	-1.828	0.0205
Down	ENSG00000019169	MARCO	2q14.2	-1.8254	0.0684
Down	ENSG00000262655	SPON1	11p15.2	-1.80615	0.0113
Down	ENSG00000121966	CXCR4	2q22.1	-1.80572	0.00659
Down	ENSG00000170909	OSCAR	19q13.42	-1.79818	0.00815
Down	ENSG00000133800	LYVE1	11p15.4	-1.79568	0.0231
Down	ENSG00000134285	FKBP11	12q13.12	-1.79418	0.00321
Down	ENSG00000107742	SPOCK2	10q22.1	-1.79222	0.0408
Down	ENSG00000123689	G0S2	1q32.2	-1.79106	0.063
Down	ENSG00000124772	CPNE5	6p21.2	-1.77626	0.0205
Down	ENSG00000015285	WAS	Xp11.23	-1.76589	0.00595
Down	ENSG00000135094	SDS	12q24.13	-1.76326	0.0209
Down	ENSG00000108551	RASD1	17p11.2	-1.76315	0.016
Down	ENSG00000184588	PDE4B	1p31.3	-1.76017	0.0172
Down	ENSG00000110324	IL10RA	11q23.3	-1.74909	0.0335
Down	ENSG00000131042	LILRB2	19q13.42	-1.74481	0.00608
Down	ENSG00000128322	IGLL1	22q11.23	-1.74404	0.00393
Down	ENSG00000147443	DOK2	8p21.3	-1.74208	0.0087
Down	ENSG00000162739	SLAMF6	1q23.3	-1.7407	0.0144
Down	ENSG00000125810	CD93	20p11.21	-1.73824	0.0369
Down	ENSG00000135074	ADAM19	5q33.3	-1.73488	0.014
Down	ENSG00000169385	RNASE2	14q11.2	-1.73307	0.0181
Down	ENSG00000155307	SAMSN1	21q11.2	-1.73168	0.0181
Down	ENSG00000110848	CD69	12p13.31	-1.72629	0.0972
Down	ENSG00000160255	ITGB2	21q22.3	-1.71215	0.0185
Down	ENSG00000158859	ADAMTS4	1q23.3	-1.69898	0.049
Down	ENSG00000110934	BIN2	12q13.13	-1.69692	0.00459
Down	ENSG00000204291	COL15A1	9q22.33	-1.69046	0.0326
Down	ENSG00000155926	SLA	8q24.22	-1.67271	0.00815
Down	ENSG00000168685	IL7R	5p13.2	-1.66696	0.00437
Down	ENSG00000136960	ENPP2	8q24.12	-1.66538	0.0264
Down	ENSG00000104918	RETN	19p13.2	-1.65285	0.0413
Down	ENSG00000185862	EVI2B	17q11.2	-1.65279	0.00321
Down	ENSG00000028277	POU2F2	19q13.2	-1.65202	0.0114
Down	ENSG00000122224	LY9	1q23.3	-1.65129	0.0424
Down	ENSG00000059804	SLC2A3	12p13.31	-1.65105	0.0375
Down	ENSG00000142173	COL6A2	21q22.3	-1.64008	0.0663
Down	ENSG00000120708	TGFBI	5q31.1	-1.63155	0.0268
Down	ENSG00000175040	CHST2	3q24	-1.626	0.00535
Down	ENSG00000118971	CCND2	12p13.32	-1.62078	0.0259
Down	ENSG00000124191	TOX2	20q13.12	-1.62029	0.00877
Down	ENSG00000101336	HCK	20q11.21	-1.6191	0.0103
Down	ENSG00000153563	CD8A	2p11.2	-1.61312	0.0335
Down	ENSG00000223609	HBD	11p15.4	-1.61163	0.0264
Down	ENSG00000160593	JAML	11q23.3	-1.60618	0.0139
Down	ENSG00000169442	CD52	1p36.11	-1.60325	0.0586
Down	ENSG00000138080	EMILIN1	2p23.3	-1.59899	0.0575
Down	ENSG00000104415	CCN4	8q24.22	-1.59827	0.049
Down	ENSG00000167613	LAIR1	19q13.42	-1.58668	0.0198
Down	ENSG00000183508	TENT5C	1p12	-1.58621	0.00608
Down	ENSG00000142583	SLC2A5	1p36.23	-1.58336	0.0406
Down	ENSG00000081237	PTPRC	1q31.3	-1.57737	0.00598
Down	ENSG00000135636	DYSF	2p13.2	-1.57496	0.0215
Down	ENSG00000198821	CD247	1q24.2	-1.5724	0.00321
Down	ENSG00000104635	SLC39A14	8p21.3	-1.56657	0.0098
Down	ENSG00000137801	THBS1	15q14	-1.56413	0.0409
Down	ENSG00000275302	CCL4	17q12	-1.55245	0.0304
Down	ENSG00000027869	SH2D2A	1q23.1	-1.55196	0.00703
Down	ENSG00000143119	CD53	1p13.3	-1.55009	0.0141
Down	ENSG00000203710	CR1	1q32.2	-1.54353	0.0235
Down	ENSG00000170801	HTRA3	4p16.1	-1.5387	0.0438
Down	ENSG00000182885	ADGRG3	16q21	-1.53695	0.014
Down	ENSG00000183696	UPP1	7p12.3	-1.53572	0.0369
Down	ENSG00000117090	SLAMF1	1q23.3	-1.53494	0.0575
Down	ENSG00000054938	CHRDL2	11q13.4	-1.53472	0.017
Down	ENSG00000121895	TMEM156	4p14	-1.53443	0.0316
Down	ENSG00000134871	COL4A2	13q34	-1.52991	0.0869
Down	ENSG00000265107	GJA5	1q21.2	-1.52886	0.0172
Down	ENSG00000185155	MIXL1	1q42.12	-1.52223	0.00321
Down	ENSG00000159958	TNFRSF13C	22q13.2	-1.52145	0.0475
Down	ENSG00000161405	IKZF3	17q21.1	-1.51764	0.0193
Down	ENSG00000100985	MMP9	20q13.12	-1.51681	0.0728
Down	ENSG00000198771	RCSD1	1q24.2	-1.51465	0.00321
Down	ENSG00000121933	TMIGD3	1p13.2	-1.51118	0.053
Down	ENSG00000111796	KLRB1	12p13.31	-1.51005	0.0603
Down	ENSG00000104972	LILRB1	19q13.42	-1.50872	0.0528
Down	ENSG00000026751	SLAMF7	1q23.3	-1.5005	0.0777
Down	ENSG00000123342	MMP19	12q13.2	-1.4937	0.0753
Down	ENSG00000132185	FCRLA	1q23.3	-1.49345	0.0428
Down	ENSG00000169896	ITGAM	16p11.2	-1.49281	0.0301
Down	ENSG00000205038	PKHD1L1	8q23.1	-1.49216	0.0464
Down	ENSG00000165168	CYBB	Xp21.1	-1.49104	0.0416
Down	ENSG00000261371	PECAM1	17q23.3	-1.49046	0.0356
Down	ENSG00000142512	SIGLEC10	19q13.41	-1.48961	0.0294
Down	ENSG00000173762	CD7	17q25.3	-1.48957	0.0156
Down	ENSG00000155659	VSIG4	Xq12	-1.47991	0.0558
Down	ENSG00000260314	MRC1	10p12.33	-1.47763	0.049
Down	ENSG00000079263	SP140	2q37.1	-1.47716	0.0264
Down	ENSG00000166523	CLEC4E	12p13.31	-1.4754	0.0799
Down	ENSG00000125910	S1PR4	19p13.3	-1.47524	0.00813
Down	ENSG00000114013	CD86	3q13.33	-1.47386	0.0401
Down	ENSG00000007312	CD79B	17q23.3	-1.47142	0.0241
Down	ENSG00000121068	TBX2	17q23.2	-1.46937	0.0603
Down	ENSG00000092929	UNC13D	17q25.1	-1.46667	0.044
Down	ENSG00000168421	RHOH	4p14	-1.46667	0.032
Down	ENSG00000187688	TRPV2	17p11.2	-1.45916	0.0259
Down	ENSG00000145416	MARCHF1	4q32.3	-1.45752	0.0134
Down	ENSG00000174946	GPR171	3q25.1	-1.45654	0.0272
Down	ENSG00000186517	ARHGAP30	1q23.3	-1.45333	0.0229
Down	ENSG00000162711	NLRP3	1q44	-1.45261	0.0408
Down	ENSG00000126262	FFAR2	19q13.12	-1.45051	0.0542
Down	ENSG00000204482	LST1	6p21.33	-1.4505	0.056
Down	ENSG00000180644	PRF1	10q22.1	-1.44954	0.0378
Down	ENSG00000128917	DLL4	15q15.1	-1.44632	0.0164
Down	ENSG00000140678	ITGAX	16p11.2	-1.44362	0.0181
Down	ENSG00000138964	PARVG	22q13.31	-1.44074	0.0178
Down	ENSG00000132704	FCRL2	1q23.1	-1.43838	0.0598
Down	ENSG00000140030	GPR65	14q31.3	-1.43789	0.0259
Down	ENSG00000182578	CSF1R	5q32	-1.43755	0.0406
Down	ENSG00000169413	RNASE6	14q11.2	-1.43656	0.0172
Down	ENSG00000181847	TIGIT	3q13.31	-1.43041	0.0141
Down	ENSG00000168081	PNOC	8p21.1	-1.42947	0.017
Down	ENSG00000158473	CD1D	1q23.1	-1.42938	0.0499
Down	ENSG00000182118	FAM89A	1q42.2	-1.42784	0.0452
Down	ENSG00000126264	HCST	19q13.12	-1.42627	0.00876
Down	ENSG00000204262	COL5A2	2q32.2	-1.42282	0.0535
Down	ENSG00000000938	FGR	1p35.3	-1.4214	0.0138
Down	ENSG00000076641	PAG1	8q21.13	-1.41614	0.0486
Down	ENSG00000158825	CDA	1p36.12	-1.41132	0.0194
Down	ENSG00000127951	FGL2	7q11.23	-1.40927	0.0103
Down	ENSG00000135916	ITM2C	2q37.1	-1.40775	0.00419
Down	ENSG00000168079	SCARA5	8p21.1	-1.40246	0.0772
Down	ENSG00000143110	C1orf162	1p13.2	-1.40042	0.0459
Down	ENSG00000100368	CSF2RB	22q12.3	-1.39354	0.0304
Down	ENSG00000107738	VSIR	10q22.1	-1.39291	0.00646
Down	ENSG00000099998	GGT5	22q11.23	-1.39141	0.0108
Down	ENSG00000133874	RNF122	8p12	-1.38895	0.0278
Down	ENSG00000128218	VPREB3	22q11.23	-1.38866	0.065
Down	ENSG00000203727	SAMD5	6q24.3	-1.38776	0.0878
Down	ENSG00000105835	NAMPT	7q22.3	-1.3873	0.0239
Down	ENSG00000166147	FBN1	15q21.1	-1.38649	0.0264
Down	ENSG00000151789	ZNF385D	3p24.3	-1.38593	0.048
Down	ENSG00000143226	FCGR2A	1q23.3	-1.38127	0.0201
Down	ENSG00000164741	DLC1	8p22	-1.38027	0.0259
Down	ENSG00000100292	HMOX1	22q12.3	-1.37867	0.0598
Down	ENSG00000204472	AIF1	6p21.33	-1.37851	0.0241
Down	ENSG00000028137	TNFRSF1B	1p36.22	-1.37811	0.0335
Down	ENSG00000134954	ETS1	11q24.3	-1.37588	0.0181
Down	ENSG00000106952	TNFSF8	9q33.1	-1.37559	0.0452
Down	ENSG00000188677	PARVB	22q13.31	-1.37557	0.035
Down	ENSG00000017483	SLC38A5	Xp11.23	-1.37552	0.0347
Down	ENSG00000185811	IKZF1	7p12.2	-1.3743	0.00592
Down	ENSG00000162511	LAPTM5	1p35.2	-1.37339	0.0108
Down	ENSG00000008517	IL32	16p13.3	-1.37188	0.0278
Down	ENSG00000104894	CD37	19q13.33	-1.37166	0.0535
Down	ENSG00000015413	DPEP1	16q24.3	-1.37118	0.049
Down	ENSG00000096060	FKBP5	6p21.31	-1.36832	0.0249
Down	ENSG00000128340	RAC2	22q13.1	-1.36389	0.0309
Down	ENSG00000143851	PTPN7	1q32.1	-1.36046	0.0592
Down	ENSG00000043462	LCP2	5q35.1	-1.35831	0.0372
Down	ENSG00000204020	LIPN	10q23.31	-1.35786	0.0259
Down	ENSG00000099985	OSM	22q12.2	-1.35761	0.0918
Down	ENSG00000163564	PYHIN1	1q23.1	-1.35394	0.0451
Down	ENSG00000166927	MS4A7	11q12.2	-1.35136	0.0339
Down	ENSG00000110079	MS4A4A	11q12.2	-1.3507	0.0939
Down	ENSG00000080573	COL5A3	19p13.2	-1.34863	0.036
Down	ENSG00000135077	HAVCR2	5q33.3	-1.34703	0.049
Down	ENSG00000119535	CSF3R	1p34.3	-1.34502	0.0575
Down	ENSG00000130203	APOE	19q13.32	-1.34492	0.0362
Down	ENSG00000110448	CD5	11q12.2	-1.3428	0.0339
Down	ENSG00000183688	RFLNB	17p13.3	-1.34184	0.0253
Down	ENSG00000105851	PIK3CG	7q22.3	-1.34079	0.0137
Down	ENSG00000068831	RASGRP2	11q13.1	-1.3394	0.0588
Down	ENSG00000122122	SASH3	Xq26.1	-1.33806	0.0684
Down	ENSG00000205744	DENND1C	19p13.3	-1.33684	0.0215
Down	ENSG00000171860	C3AR1	12p13.31	-1.33463	0.0855
Down	ENSG00000005844	ITGAL	16p11.2	-1.33315	0.0163
Down	ENSG00000101265	RASSF2	20p13	-1.33292	0.0279
Down	ENSG00000164736	SOX17	8q11.23	-1.33261	0.087
Down	ENSG00000059377	TBXAS1	7q34	-1.32682	0.0424
Down	ENSG00000151790	TDO2	4q32.1	-1.32591	0.0587
Down	ENSG00000116962	NID1	1q42.3	-1.32483	0.0431
Down	ENSG00000106066	CPVL	7p14.3	-1.32469	0.053
Down	ENSG00000061656	SPAG4	20q11.22	-1.32319	0.0945
Down	ENSG00000100453	GZMB	14q12	-1.32247	0.0326
Down	ENSG00000186469	GNG2	14q22.1	-1.3221	0.0108
Down	ENSG00000227507	LTB	6p21.33	-1.32195	0.0896
Down	ENSG00000010610	CD4	12p13.31	-1.32184	0.0393
Down	ENSG00000186818	LILRB4	19q13.42	-1.31907	0.0461
Down	ENSG00000176845	METRNL	17q25.3	-1.31844	0.0108
Down	ENSG00000164318	EGFLAM	5p13.2	-1.31502	0.0452
Down	ENSG00000177272	KCNA3	1p13.3	-1.31205	0.0231
Down	ENSG00000077942	FBLN1	22q13.31	-1.31046	0.0838
Down	ENSG00000204577	LILRB3	19q13.42	-1.30645	0.0871
Down	ENSG00000130755	GMFG	19q13.2	-1.30321	0.0286
Down	ENSG00000189233	NUGGC	8p21.1	-1.29934	0.0587
Down	ENSG00000101224	CDC25B	20p13	-1.2993	0.0578
Down	ENSG00000164220	F2RL2	5q13.3	-1.29438	0.00735
Down	ENSG00000164932	CTHRC1	8q22.3	-1.29417	0.0746
Down	ENSG00000187479	C11orf96	11p11.2	-1.29296	0.0813
Down	ENSG00000138031	ADCY3	2p23.3	-1.29287	0.0787
Down	ENSG00000166250	CLMP	11q24.1	-1.29072	0.0362
Down	ENSG00000213654	GPSM3	6p21.32	-1.28842	0.0426
Down	ENSG00000124126	PREX1	20q13.13	-1.28193	0.0586
Down	ENSG00000103187	COTL1	16q24.1	-1.28147	0.0235
Down	ENSG00000142227	EMP3	19q13.33	-1.27995	0.0213
Down	ENSG00000145824	CXCL14	5q31.1	-1.27919	0.049
Down	ENSG00000100055	CYTH4	22q13.1	-1.27874	0.0282
Down	ENSG00000105122	RASAL3	19p13.12	-1.27838	0.0141
Down	ENSG00000130758	MAP3K10	19q13.2	-1.2781	0.0491
Down	ENSG00000077984	CST7	20p11.21	-1.27394	0.0536
Down	ENSG00000197405	C5AR1	19q13.32	-1.2737	0.0165
Down	ENSG00000089327	FXYD5	19q13.12	-1.27037	0.0264
Down	ENSG00000110777	POU2AF1	11q23.1	-1.26658	0.0172
Down	ENSG00000123338	NCKAP1L	12q13.13	-1.26348	0.0375
Down	ENSG00000089820	ARHGAP4	Xq28	-1.26181	0.0656
Down	ENSG00000134853	PDGFRA	4q12	-1.26121	0.0799
Down	ENSG00000211445	GPX3	5q33.1	-1.26051	0.0215
Down	ENSG00000159618	ADGRG5	16q21	-1.2555	0.0447
Down	ENSG00000154589	LY96	8q21.11	-1.25513	0.0178
Down	ENSG00000170458	CD14	5q31.3	-1.24955	0.0311
Down	ENSG00000115935	WIPF1	2q31.1	-1.24588	0.0172
Down	ENSG00000140968	IRF8	16q24.1	-1.24204	0.0797
Down	ENSG00000130768	SMPDL3B	1p35.3	-1.24044	0.0461
Down	ENSG00000158156	XKR8	1p35.3	-1.24005	0.00415
Down	ENSG00000077420	APBB1IP	10p12.1	-1.23605	0.0375
Down	ENSG00000004468	CD38	4p15.32	-1.23344	0.0362
Down	ENSG00000100906	NFKBIA	14q13.2	-1.23249	0.0259
Down	ENSG00000151651	ADAM8	10q26.3	-1.2312	0.0536
Down	ENSG00000196735	HLA-DQA1	6p21.32	-1.22769	0.0854
Down	ENSG00000187955	COL14A1	8q24.12	-1.22398	0.0614
Down	ENSG00000152270	PDE3B	11p15.2	-1.22074	0.0368
Down	ENSG00000173369	C1QB	1p36.12	-1.22003	0.0882
Down	ENSG00000115956	PLEK	2p14	-1.2174	0.056
Down	ENSG00000149781	FERMT3	11q13.1	-1.21585	0.0746
Down	ENSG00000136286	MYO1G	7p13	-1.21179	0.0575
Down	ENSG00000169554	ZEB2	2q22.3	-1.21149	0.059
Down	ENSG00000185477	GPRIN3	4q22.1	-1.21109	0.0479
Down	ENSG00000051523	CYBA	16q24.2	-1.20998	0.00419
Down	ENSG00000159403	C1R	12p13.31	-1.2061	0.0897
Down	ENSG00000147872	PLIN2	9p22.1	-1.20562	0.0294
Down	ENSG00000110876	SELPLG	12q24.11	-1.20555	0.0271
Down	ENSG00000214212	C19orf38	19p13.2	-1.20535	0.0761
Down	ENSG00000079215	SLC1A3	5p13.2	-1.20336	0.0608
Down	ENSG00000166562	SEC11C	18q21.32	-1.20288	0.0124
Down	ENSG00000173110	HSPA6	1q23.3	-1.19999	0.0369
Down	ENSG00000111348	ARHGDIB	12p12.3	-1.19427	0.0139
Down	ENSG00000136160	EDNRB	13q22.3	-1.18813	0.0897
Down	ENSG00000066294	CD84	1q23.3	-1.18781	0.0704
Down	ENSG00000187094	CCK	3p22.1	-1.18465	0.0241
Down	ENSG00000116748	AMPD1	1p13.2	-1.18062	0.0634
Down	ENSG00000136167	LCP1	13q14.13	-1.18011	0.0259
Down	ENSG00000163823	CCR1	3p21.31	-1.17557	0.0997
Down	ENSG00000152256	PDK1	2q31.1	-1.17349	0.0282
Down	ENSG00000126882	FAM78A	9q34.13	-1.17312	0.0945
Down	ENSG00000167123	CERCAM	9q34.11	-1.16947	0.0465
Down	ENSG00000131055	COX4I2	20q11.21	-1.16645	0.0105
Down	ENSG00000158869	FCER1G	1q23.3	-1.16588	0.0542
Down	ENSG00000160791	CCR5	3p21.31	-1.16476	0.0766
Down	ENSG00000093072	ADA2	22q11.1	-1.162	0.0316
Down	ENSG00000163430	FSTL1	3q13.33	-1.16021	0.0224
Down	ENSG00000103485	QPRT	16p11.2	-1.15986	0.0589
Down	ENSG00000173269	MMRN2	10q23.2	-1.1589	0.0826
Down	ENSG00000180879	SSR4	Xq28	-1.15874	0.0114
Down	ENSG00000167157	PRRX2	9q34.11	-1.15707	0.0871
Down	ENSG00000011600	TYROBP	19q13.12	-1.15705	0.0429
Down	ENSG00000178607	ERN1	17q23.3	-1.1557	0.0357
Down	ENSG00000184922	FMNL1	17q21.31	-1.1554	0.0144
Down	ENSG00000023902	PLEKHO1	1q21.2	-1.15411	0.0229
Down	ENSG00000142156	COL6A1	21q22.3	-1.15328	0.0687
Down	ENSG00000010810	FYN	6q21	-1.15023	0.0225
Down	ENSG00000019991	HGF	7q21.11	-1.1477	0.0945
Down	ENSG00000173334	TRIB1	8q24.13	-1.14757	0.0537
Down	ENSG00000182022	CHST15	10q26.13	-1.14394	0.0516
Down	ENSG00000177706	FAM20C	7p22.3	-1.14343	0.0285
Down	ENSG00000137078	SIT1	9p13.3	-1.14186	0.0777
Down	ENSG00000196839	ADA	20q13.12	-1.14037	0.0259
Down	ENSG00000164125	GASK1B	4q32.1	-1.13749	0.0877
Down	ENSG00000235568	NFAM1	22q13.2	-1.13724	0.0681
Down	ENSG00000178726	THBD	20p11.21	-1.1372	0.0939
Down	ENSG00000091879	ANGPT2	8p23.1	-1.13713	0.0215
Down	ENSG00000182287	AP1S2	Xp22.2	-1.13708	0.0213
Down	ENSG00000188042	ARL4C	2q37.1	-1.13655	0.0603
Down	ENSG00000128656	CHN1	2q31.1	-1.13607	0.0677
Down	ENSG00000106565	TMEM176B	7q36.1	-1.13373	0.0537
Down	ENSG00000171700	RGS19	20q13.33	-1.13298	0.0522
Down	ENSG00000196189	SEMA4A	1q22	-1.13139	0.0141
Down	ENSG00000082074	FYB1	5p13.1	-1.13093	0.0225
Down	ENSG00000125354	SEPTIN6	Xq24	-1.12964	0.0118
Down	ENSG00000012779	ALOX5	10q11.21	-1.1273	0.0215
Down	ENSG00000095752	IL11	19q13.42	-1.12202	0.0215
Down	ENSG00000179776	CDH5	16q21	-1.12189	0.083
Down	ENSG00000155465	SLC7A7	14q11.2	-1.12179	0.0777
Down	ENSG00000078596	ITM2A	Xq21.1	-1.11981	0.0484
Down	ENSG00000155849	ELMO1	7p14.1	-1.11931	0.0536
Down	ENSG00000142347	MYO1F	19p13.2	-1.11885	0.0189
Down	ENSG00000160326	SLC2A6	9q34.2	-1.11799	0.0362
Down	ENSG00000051108	HERPUD1	16q13	-1.11774	0.0181
Down	ENSG00000166501	PRKCB	16p12.2	-1.11711	0.0819
Down	ENSG00000146192	FGD2	6p21.2	-1.11674	0.0916
Down	ENSG00000066336	SPI1	11p11.2	-1.11657	0.0259
Down	ENSG00000038945	MSR1	8p22	-1.11647	0.0939
Down	ENSG00000162745	OLFML2B	1q23.3	-1.11624	0.0633
Down	ENSG00000271503	CCL5	17q12	-1.11525	0.0727
Down	ENSG00000198873	GRK5	10q26.11	-1.11491	0.0335
Down	ENSG00000123329	ARHGAP9	12q13.3	-1.11441	0.0715
Down	ENSG00000159189	C1QC	1p36.12	-1.11111	0.0794
Down	ENSG00000178562	CD28	2q33.2	-1.11098	0.0938
Down	ENSG00000152518	ZFP36L2	2p21	-1.10629	0.0264
Down	ENSG00000175899	A2M	12p13.31	-1.10481	0.0799
Down	ENSG00000183918	SH2D1A	Xq25	-1.1041	0.0834
Down	ENSG00000189058	APOD	3q29	-1.1026	0.0588
Down	ENSG00000179715	PCED1B	12q13.11	-1.10195	0.0721
Down	ENSG00000113749	HRH2	5q35.2	-1.10169	0.0989
Down	ENSG00000123131	PRDX4	Xp22.11	-1.10154	0.0098
Down	ENSG00000129450	SIGLEC9	19q13.41	-1.10147	0.0186
Down	ENSG00000164938	TP53INP1	8q22.1	-1.09848	0.0139
Down	ENSG00000188404	SELL	1q24.2	-1.09802	0.0452
Down	ENSG00000111885	MAN1A1	6q22.31	-1.09754	0.0178
Down	ENSG00000108960	MMD	17q22	-1.09577	0.0231
Down	ENSG00000173918	C1QTNF1	17q25.3	-1.09008	0.0141
Down	ENSG00000164691	TAGAP	6q25.3	-1.08934	0.0533
Down	ENSG00000160883	HK3	5q35.2	-1.08914	0.0575
Down	ENSG00000105374	NKG7	19q13.41	-1.08793	0.0581
Down	ENSG00000061337	LZTS1	8p21.3	-1.08767	0.068
Down	ENSG00000023445	BIRC3	11q22.2	-1.08454	0.0799
Down	ENSG00000115271	GCA	2q24.2	-1.08383	0.0121
Down	ENSG00000178789	CD300LB	17q25.1	-1.08324	0.0325
Down	ENSG00000204301	NOTCH4	6p21.32	-1.08017	0.0725
Down	ENSG00000187513	GJA4	1p34.3	-1.08	0.0301
Down	ENSG00000105329	TGFB1	19q13.2	-1.0767	0.0892
Down	ENSG00000100097	LGALS1	22q13.1	-1.0753	0.0982
Down	ENSG00000113273	ARSB	5q14.1	-1.07512	0.0807
Down	ENSG00000182752	PAPPA	9q33.1	-1.07343	0.0692
Down	ENSG00000137193	PIM1	6p21.2	-1.07332	0.0411
Down	ENSG00000165507	DEPP1	10q11.21	-1.06822	0.0398
Down	ENSG00000104814	MAP4K1	19q13.2	-1.06669	0.0564
Down	ENSG00000162746	FCRLB	1q23.3	-1.06591	0.0419
Down	ENSG00000125657	TNFSF9	19p13.3	-1.06576	0.0587
Down	ENSG00000092964	DPYSL2	8p21.2	-1.06397	0.0821
Down	ENSG00000187116	LILRA5	19q13.42	-1.0635	0.047
Down	ENSG00000127507	ADGRE2	19p13.12	-1.06116	0.0537
Down	ENSG00000126860	EVI2A	17q11.2	-1.05974	0.0508
Down	ENSG00000002933	TMEM176A	7q36.1	-1.05935	0.0259
Down	ENSG00000183484	GPR132	14q32.33	-1.05835	0.0181
Down	ENSG00000143196	DPT	1q24.2	-1.05662	0.0499
Down	ENSG00000071537	SEL1L	14q31.1	-1.05629	0.00535
Down	ENSG00000139194	RBP5	12p13.31	-1.05569	0.0879
Down	ENSG00000115828	QPCT	2p22.2	-1.05514	0.091
Down	ENSG00000108950	FAM20A	17q24.2	-1.05201	0.0406
Down	ENSG00000146112	PPP1R18	6p21.33	-1.05196	0.0349
Down	ENSG00000141574	SECTM1	17q25.3	-1.05179	0.036
Down	ENSG00000136634	IL10	1q32.1	-1.05172	0.0838
Down	ENSG00000147065	MSN	Xq12	-1.04851	0.0408
Down	ENSG00000100299	ARSA	22q13.33	-1.04815	0.00646
Down	ENSG00000075426	FOSL2	2p23.2	-1.04641	0.0205
Down	ENSG00000110047	EHD1	11q13.1	-1.04505	0.0181
Down	ENSG00000106560	GIMAP2	7q36.1	-1.04451	0.0564
Down	ENSG00000161960	EIF4A1	17p13.1	-1.03982	0.0684
Down	ENSG00000128709	HOXD9	2q31.1	-1.03837	0.0684
Down	ENSG00000143382	ADAMTSL4	1q21.2	-1.03399	0.0639
Down	ENSG00000048740	CELF2	10p14	-1.03132	0.036
Down	ENSG00000088826	SMOX	20p13	-1.02938	0.0939
Down	ENSG00000135838	NPL	1q25.3	-1.02681	0.0909
Down	ENSG00000137462	TLR2	4q31.3	-1.02626	0.0939
Down	ENSG00000161944	ASGR2	17p13.1	-1.02619	0.0372
Down	ENSG00000081052	COL4A4	2q36.3	-1.02595	0.0575
Down	ENSG00000119138	KLF9	9q21.12	-1.02418	0.0393
Down	ENSG00000253276	CCDC71L	7q22.3	-1.02162	0.0267
Down	ENSG00000170542	SERPINB9	6p25.2	-1.02124	0.0362
Down	ENSG00000163359	COL6A3	2q37.3	-1.02094	0.0262
Down	ENSG00000198223	CSF2RA	Xp22.33	-1.02077	0.0484
Down	ENSG00000180353	HCLS1	3q13.33	-1.01957	0.00321
Down	ENSG00000130592	LSP1	11p15.5	-1.0174	0.0648
Down	ENSG00000153094	BCL2L11	2q13	-1.01727	0.0372
Down	ENSG00000275993	SIK1B	21p12	-1.01723	0.049
Down	ENSG00000113532	ST8SIA4	5q21.1	-1.01701	0.0506
Down	ENSG00000172183	ISG20	15q26.1	-1.01587	0.00535
Down	ENSG00000138378	STAT4	2q32.3	-1.01326	0.0914
Down	ENSG00000096996	IL12RB1	19p13.11	-1.01295	0.0727
Down	ENSG00000160219	GAB3	Xq28	-1.01158	0.0499
Down	ENSG00000102265	TIMP1	Xp11.3	-1.00667	0.0264
Down	ENSG00000223865	HLA-DPB1	6p21.32	-1.00481	0.0896
Down	ENSG00000175426	PCSK1	5q15	-1.00092	0.0826
