# Supplementary material for: Distinct Gene Set Enrichment Profiles in Eosinophilic and Non-Eosinophilic Chronic Rhinosinusitis with Nasal Polyps by Bulk RNA Barcoding and Sequencing
Source: Int J Mol Sci. 2022 May 18;23(10):5653. doi: 10.3390/ijms23105653 (PMC9146754; doi:10.3390/ijms23105653)
Supplement: Supplementary file 1 [file ijms-23-05653-s001.zip › Table S2.xlsx]

## Sheet: DAVID cluster1-Ctrl Up
	Term	Count	%	PValue	Benjamini
cluster1-Ctrl UP	hsa05200:Pathways in cancer	35	3.7	0.0027	0.2
	hsa05022:Pathways of neurodegeneration - multiple diseases	28	3	0.031	0.69
	hsa05016:Huntington disease	22	2.3	0.0082	0.33
	hsa04060:Cytokine-cytokine receptor interaction	20	2.1	0.021	0.56
	hsa04080:Neuroactive ligand-receptor interaction	20	2.1	0.095	1
	hsa05166:Human T-cell leukemia virus 1 infection	16	1.7	0.027	0.64
	hsa04020:Calcium signaling pathway	16	1.7	0.048	0.86
	hsa04360:Axon guidance	13	1.4	0.052	0.87
	hsa05202:Transcriptional misregulation in cancer	13	1.4	0.072	1
	hsa04610:Complement and coagulation cascades	12	1.3	0.00043	0.12
	hsa05142:Chagas disease	12	1.3	0.002	0.19
	hsa05146:Amoebiasis	11	1.2	0.0062	0.33
	hsa05150:Staphylococcus aureus infection	10	1.1	0.012	0.39
	hsa04640:Hematopoietic cell lineage	10	1.1	0.015	0.42
	hsa04380:Osteoclast differentiation	10	1.1	0.062	0.99
	hsa04061:Viral protein interaction with cytokine and cytokine receptor	9	1	0.041	0.84
	hsa05219:Bladder cancer	8	0.9	0.00091	0.13
	hsa04978:Mineral absorption	8	0.9	0.0084	0.33
	hsa00590:Arachidonic acid metabolism	8	0.9	0.0091	0.33
	hsa05140:Leishmaniasis	7	0.7	0.079	1
	hsa05144:Malaria	6	0.6	0.044	0.84
cluster2-Ctrl UP	hsa05200:Pathways in cancer	76	6.7	3.3e-09	5.1e-08
	hsa04060:Cytokine-cytokine receptor interaction	67	5.9	7.2e-18	1.1e-15
	hsa04151:PI3K-Akt signaling pathway	50	4.4	3.9e-06	3.1e-05
	hsa04062:Chemokine signaling pathway	44	3.9	6.3e-12	2.3e-10
	hsa05166:Human T-cell leukemia virus 1 infection	44	3.9	8.9e-10	1.6e-08
	hsa04640:Hematopoietic cell lineage	43	3.8	4.5e-23	1.3e-20
	hsa05152:Tuberculosis	40	3.5	1.8e-10	4.1e-09
	hsa04380:Osteoclast differentiation	37	3.3	2.6e-13	1.6e-11
	hsa04145:Phagosome	36	3.2	2.8e-10	5.8e-09
	hsa05169:Epstein-Barr virus infection	36	3.2	6e-07	5.5e-06
	hsa04514:Cell adhesion molecules	35	3.1	6.5e-10	1.2e-08
	hsa05205:Proteoglycans in cancer	35	3.1	2.4e-06	2.1e-05
	hsa04080:Neuroactive ligand-receptor interaction	35	3.1	0.042	0.16
	hsa04630:JAK-STAT signaling pathway	34	3	2.4e-08	2.8e-07
	hsa05150:Staphylococcus aureus infection	32	2.8	2.1e-13	1.5e-11
	hsa04659:Th17 cell differentiation	32	2.8	6.9e-12	2.3e-10
	hsa05417:Lipid and atherosclerosis	32	2.8	0.00011	0.00075
	hsa05163:Human cytomegalovirus infection	32	2.8	0.00026	0.0016
	hsa05323:Rheumatoid arthritis	31	2.7	5.2e-13	2.6e-11
	hsa05167:Kaposi sarcoma-associated herpesvirus infection	31	2.7	3.9e-05	0.00028
	hsa05140:Leishmaniasis	30	2.7	1.3e-14	1.3e-12
	hsa04061:Viral protein interaction with cytokine and cytokine receptor	30	2.7	2.5e-11	7.5e-10
	hsa05202:Transcriptional misregulation in cancer	30	2.7	8e-05	0.00055
	hsa04650:Natural killer cell mediated cytotoxicity	29	2.6	4e-08	4.5e-07
	hsa04015:Rap1 signaling pathway	29	2.6	0.00086	0.0047
	hsa04658:Th1 and Th2 cell differentiation	28	2.5	9.2e-11	2.3e-09
	hsa05145:Toxoplasmosis	28	2.5	1.1e-08	1.4e-07
	hsa04613:Neutrophil extracellular trap formation	28	2.5	0.00039	0.0023
	hsa04510:Focal adhesion	28	2.5	0.00094	0.0051
	hsa05164:Influenza A	27	2.4	0.00017	0.0011
	hsa04020:Calcium signaling pathway	27	2.4	0.02	0.086
	hsa05171:Coronavirus disease - COVID-19	26	2.3	0.023	0.099
	hsa05321:Inflammatory bowel disease	25	2.2	4.2e-12	1.8e-10
	hsa04064:NF-kappa B signaling pathway	25	2.2	1.8e-07	1.8e-06
	hsa04670:Leukocyte transendothelial migration	25	2.2	1.1e-06	9.6e-06
	hsa05135:Yersinia infection	25	2.2	3e-05	0.00023
	hsa04662:B cell receptor signaling pathway	24	2.1	6.1e-09	8.6e-08
	hsa05142:Chagas disease	23	2	2e-06	1.7e-05
	hsa04660:T cell receptor signaling pathway	23	2	2.8e-06	2.3e-05
	hsa05322:Systemic lupus erythematosus	23	2	0.00021	0.0014
	hsa05170:Human immunodeficiency virus 1 infection	23	2	0.046	0.17
	hsa04014:Ras signaling pathway	23	2	0.1	0.32
	hsa04610:Complement and coagulation cascades	22	1.9	3.1e-07	3e-06
	hsa05146:Amoebiasis	22	1.9	7.3e-06	5.7e-05
	hsa04672:Intestinal immune network for IgA production	21	1.9	3.1e-11	8.3e-10
	hsa04625:C-type lectin receptor signaling pathway	21	1.9	3.4e-05	0.00025
	hsa04066:HIF-1 signaling pathway	21	1.9	6.9e-05	0.00049
	hsa04390:Hippo signaling pathway	21	1.9	0.0075	0.034
	hsa05144:Malaria	20	1.8	4.2e-10	8.4e-09
	hsa04611:Platelet activation	20	1.8	0.0011	0.0058
	hsa05161:Hepatitis B	20	1.8	0.021	0.088
	hsa05225:Hepatocellular carcinoma	20	1.8	0.029	0.12
	hsa04621:NOD-like receptor signaling pathway	20	1.8	0.063	0.22
	hsa05416:Viral myocarditis	19	1.7	8.9e-08	9.8e-07
	hsa04668:TNF signaling pathway	19	1.7	0.00085	0.0047
	hsa04068:FoxO signaling pathway	19	1.7	0.005	0.025
	hsa04218:Cellular senescence	19	1.7	0.028	0.11
	hsa04666:Fc gamma R-mediated phagocytosis	18	1.6	0.00042	0.0024
	hsa05162:Measles	18	1.6	0.019	0.084
	hsa04072:Phospholipase D signaling pathway	18	1.6	0.033	0.13
	hsa05330:Allograft rejection	17	1.5	1.7e-09	2.9e-08
	hsa05332:Graft-versus-host disease	17	1.5	1e-08	1.3e-07
	hsa05320:Autoimmune thyroid disease	17	1.5	4.3e-07	4.1e-06
	hsa04933:AGE-RAGE signaling pathway in diabetic complications	17	1.5	0.0017	0.0085
	hsa05226:Gastric cancer	17	1.5	0.063	0.22
	hsa05340:Primary immunodeficiency	16	1.4	1.6e-08	2e-07
	hsa04940:Type I diabetes mellitus	16	1.4	1.2e-07	1.2e-06
	hsa05235:PD-L1 expression and PD-1 checkpoint pathway in cancer	16	1.4	0.0014	0.007
	hsa04974:Protein digestion and absorption	16	1.4	0.0058	0.028
	hsa04620:Toll-like receptor signaling pathway	16	1.4	0.0064	0.031
	hsa05224:Breast cancer	16	1.4	0.098	0.32
	hsa05310:Asthma	15	1.3	6.1e-09	8.6e-08
	hsa04664:Fc epsilon RI signaling pathway	15	1.3	0.00024	0.0015
	hsa05133:Pertussis	15	1.3	0.0008	0.0045
	hsa04612:Antigen processing and presentation	15	1.3	0.001	0.0055
	hsa05210:Colorectal cancer	14	1.2	0.0073	0.034
	hsa04750:Inflammatory mediator regulation of TRP channels	13	1.1	0.044	0.17
	hsa04512:ECM-receptor interaction	12	1.1	0.046	0.17
	hsa05215:Prostate cancer	12	1.1	0.082	0.28
	hsa05221:Acute myeloid leukemia	11	1	0.019	0.084
	hsa05230:Central carbon metabolism in cancer	11	1	0.025	0.1
	hsa05211:Renal cell carcinoma	10	0.9	0.054	0.2
	hsa04115:p53 signaling pathway	10	0.9	0.072	0.25
	hsa05214:Glioma	10	0.9	0.083	0.28
	hsa05220:Chronic myeloid leukemia	10	0.9	0.088	0.29
	hsa05219:Bladder cancer	9	0.8	0.0073	0.034
	hsa05134:Legionellosis	9	0.8	0.047	0.17
	hsa05217:Basal cell carcinoma	9	0.8	0.076	0.26
	hsa00532:Glycosaminoglycan biosynthesis - chondroitin sulfate / dermatan sulfate	8	0.7	0.0003	0.0018
	hsa05143:African trypanosomiasis	7	0.6	0.044	0.17
	hsa04216:Ferroptosis	7	0.6	0.067	0.24
	hsa02010:ABC transporters	7	0.6	0.097	0.32
