# Supplementary material for: Distinct Gene Set Enrichment Profiles in Eosinophilic and Non-Eosinophilic Chronic Rhinosinusitis with Nasal Polyps by Bulk RNA Barcoding and Sequencing
Source: Int J Mol Sci. 2022 May 18;23(10):5653. doi: 10.3390/ijms23105653 (PMC9146754; doi:10.3390/ijms23105653)
Supplement: Supplementary file 1 [file ijms-23-05653-s001.zip › Table S3.xlsx]

## Sheet: cluster
patients	control1	control2	control3	control4	control5	control6	nonECRS_1	nonECRS_2	nonECRS_3	nonECRS_4	nonECRS_5	nonECRS_6	nonECRS_7	nonECRS_8	ECRS_1	ECRS_2	ECRS_3	ECRS_4	ECRS_5	ECRS_6	ECRS_7	ECRS_8	ECRS_9	Asp_1	Asp_2	Asp_3
cluster							2	1	2	1	1	2	1	1	1	2	1	1	2	2	2	1	1	2	2	1
height	153.4	149	158	151.6	145	151.7	165	175.2	162.4	156.8	172	159.5	166.6	169	173.7	154.2	166.9	146.7	172.2	168	145.5	162.1	162	162	156.5	150
weight	52.3	46.6	58.8	53	58.8	41.6	64.2	77.8	49.4	54.4	69.5	61.7	67.9	61	80.5	55.9	57.3	40.1	57.9	62.7	68.3	44	64.5	50	46.3	49.7
BMI	22.2255	20.99	23.5539	23.061	27.9667	18.0768	23.5813	25.3461	18.7307	22.1262	23.4924	24.2529	24.4636	21.3578	26.6806	23.5095	20.5704	18.6331	19.526	22.2151	32.26	16.75	24.58	19.052	18.9039	22.0889
sex	F	F	F	F	F	F	M	M	F	F	M	M	M	F	M	F	M	M	F	M	F	F	M	F	F	F
age	64	66	39	70	61	69	53	44	66	67	47	54	69	40	43	52	51	63	31	48	61	47	70	60	42	67
asthma (1:positive)	0	0	0	0	0	0	0	0	0	0	0	0	0	0	1	1	1	0	1	1	1	1	1	1	1	1
olfactory disturbance (1:positive)	0	0	0	0	0	0	0	0	0	1	0	0	0	1	1	1	1	1	0	0	1	1	1	1	1	1
otitis media (1:positive)	0	0	0	0	0	0	0	0	0	0	0	0	0	0	0	0	0	0	0	0	1	0	0	1	1	0
smoke (1:positive)	0	0	0	0	0	0	0	ex	0	0	0	1	0	0	ex	0	1	1	0	0	0	0	0	0	0	0
blood eosinophil(%)	0.9	1.5	0.6	0.2	1.6	1.2	1.3	2.9	0.3	0.3	1.6	1.6	3.6	1.6	11.6	10.2	5.5	1.9	9.6	19.5	1.1	6.1	0.6	20	11.2	10.1
total IgE	467	85.6	NA	142	NA	NA	477	73.2	22	54.8	14.9	860	506	15.6	319	208	444	536	24.3	66.7	122	72.6	255	71.1	462	212
total NP score							0	5	2	8	3	0	2	5	4	2	6	8	6	6	6	6	2	7	6	6
total CT score							11	10	4	24	12	6	16	17	16	10	10	16	9	24	22	24	21	19	27	26
tissue eosinophil of nasal polyp/uncinate process(cell count/HPF)							12	6.6	15	38	70.333	0	NA	6	76	73	110	83	58.33	220	117	145	140	416	170	170
JESREC score							3	11	0	5	7	0	11	5	17	17	15	7	15	15	7	15	17	17	17	17
oral FeNO(ppb)							8	13	12	17	NA	12	27	8	77	24	65	10	282	46	40	42	18	30	108	64
total nasal FeNO(ppb)							63	125	71	0	0	59	57	30	97	45	106	40	598	83	58	92	173	110	150	23
