# Supplementary material for: Distinct Gene Set Enrichment Profiles in Eosinophilic and Non-Eosinophilic Chronic Rhinosinusitis with Nasal Polyps by Bulk RNA Barcoding and Sequencing
Source: Int J Mol Sci. 2022 May 18;23(10):5653. doi: 10.3390/ijms23105653 (PMC9146754; doi:10.3390/ijms23105653)
Supplement: Supplementary file 1 [file ijms-23-05653-s001.zip › Table S4 .csv]

gene	Ctrl_1	Ctrl_2	Ctrl_3	Ctrl_4	Ctrl_5	Ctrl_6	nonECRS_1	nonECRS_2	nonECRS_3	nonECRS_4	nonECRS_5	nonECRS_6	nonECRS_7	nonECRS_8	ECRS_1	ECRS_2	ECRS_3	ECRS_4	ECRS_5	ECRS_6	ECRS_7	ECRS_8	ECRS_9	Asp_1	Asp_2	Asp_3
ENSG00000109107	0	3.114488612	0	0	0	1.007651593	0.498186261	0.623334281	1.108026011	0.604919314	0.683519545	0	0.681564015	0	0.946929958	0	0	0	0.959135951	0	1.628201464	0	0	0	2.636182058	1.405507957
ENSG00000114735	5.96633671	7.267140094	2.555689685	6.314159042	5.813665569	9.06886434	3.487303825	4.363339964	7.756182076	4.234435197	5.468156361	7.455670671	8.178768184	6.54118681	3.787719834	6.47564668	7.93097736	7.708067271	4.795679753	5.91521339	3.256402928	7.898987162	6.207362768	4.150271296	5.272364116	4.21652387
ENSG00000145107	0	0	0	0	0	0	0	0	0	0.604919314	0	0	0	0	0	0	0	0	0	0	0	0	1.034560461	0	0	0
ENSG00000140285	38.78118862	26.99223464	23.00120717	14.73303776	8.720498354	14.10712231	81.20436048	17.45335986	46.53709246	55.65257688	19.13854726	42.49732283	22.49161251	16.82019465	12.31008946	31.08310406	19.03434566	44.53549979	46.99766157	49.01176809	27.67942489	0	42.41697891	64.32920509	21.08945647	14.05507957
ENSG00000104472	14.91584178	13.49611732	14.05629327	21.04719681	17.44099671	21.16068346	18.43289164	17.45335986	23.26854623	12.09838628	8.885754086	19.38474374	9.541896214	25.23029198	12.31008946	15.54155203	18.24124793	17.12903838	12.46876736	22.81582308	23.60892123	11.40964812	13.449286	12.45081389	13.18091029	21.78537333
ENSG00000118496	5.96633671	9.343465835	5.111379371	8.418878723	5.813665569	10.07651593	8.469166431	3.116671403	11.08026011	9.678709023	4.784636816	5.964536537	6.815640153	11.2134631	4.734649792	6.47564668	0.793097736	4.282259595	6.713951654	8.450304843	7.326906589	5.265991441	10.34560461	8.300542592	7.908546175	4.919277848
ENSG00000134545	0	2.076325741	0	0	0.968944262	0	0.498186261	1.870002842	0	4.234435197	2.73407818	1.491134134	1.363128031	0	3.787719834	0	0	0	2.877407852	0.845030484	0.814100732	0	0.517280231	0	2.636182058	0
ENSG00000108984	5.96633671	4.152651482	12.77844843	2.104719681	3.875777046	5.038257967	8.469166431	18.07669414	6.648156066	8.468870395	8.202234541	9.692371872	10.90502424	9.344552585	5.681579751	10.36103469	11.1033683	13.7032307	5.754815703	5.91521339	8.141007321	21.94163101	10.86288484	8.300542592	10.54472823	6.324785805
ENSG00000213123	11.93267342	7.267140094	1.277844843	2.104719681	11.62733114	11.08416753	8.967352692	23.06336838	6.648156066	33.27056227	8.202234541	21.62144495	12.26815228	30.83702353	19.88552913	7.770776015	35.68939812	23.12420181	3.836543802	11.83042678	4.884604392	14.92030908	17.58752784	10.37567824	28.99800264	9.838555696
ENSG00000177469	47.73069368	77.86221529	81.78206993	132.5973399	121.1180327	63.48205038	88.67715439	86.643465	63.15748262	92.55265503	112.7807249	85.74021272	98.82678222	57.00177077	77.6482566	79.00288949	65.82711209	99.34842261	200.4594137	130.1346946	137.5830237	6.143656681	107.594288	147.334631	102.8111003	96.27729503
ENSG00000157765	2.983168355	0	1.277844843	0	0	1.007651593	4.981862606	33.03671687	11.08026011	94.36741297	4.101117271	19.38474374	9.541896214	13.08237362	0.946929958	31.08310406	5.551684152	21.41129798	2.877407852	16.90060969	4.884604392	8.776652402	18.6220883	6.225406944	5.272364116	2.811015913
ENSG00000159259	0	1.038162871	1.277844843	0	1.937888523	7.053561153	3.487303825	4.363339964	3.324078033	3.02459657	6.835195451	0	3.407820077	1.868910517	1.893859917	1.295129336	1.586195472	0.856451919	0.959135951	5.91521339	0	2.632995721	3.103681384	2.075135648	5.272364116	5.622031826
ENSG00000103876	0	3.114488612	6.389224214	10.5235984	2.906832785	4.030606373	4.981862606	4.363339964	3.324078033	6.654112453	6.835195451	2.982268268	2.726256061	6.54118681	2.840789875	1.295129336	3.172390944	5.995163433	7.673087604	6.760243874	6.512805856	5.265991441	3.620961614	4.150271296	10.54472823	5.622031826
ENSG00000089157	823.354466	964.4533068	1208.841221	1100.768393	1096.844904	1154.768726	663.0859129	692.5243857	979.4949937	820.875509	868.0698223	912.5740901	593.6422573	1853.024778	862.6531922	1043.874245	919.2002761	720.2760639	1212.347841	1003.051185	1224.407501	803.0636948	897.9984804	1041.718095	1244.277931	1249.496573
ENSG00000270188	2.983168355	0	0	0	0	0	0	0	0	0	0	0	0	0.934455259	0	0	0	0	0	0	0	0	0	0	2.636182058	0
ENSG00000149548	11.93267342	9.343465835	1.277844843	4.209439361	4.844721308	7.053561153	1.992745043	4.363339964	5.540130055	1.814757942	4.784636816	0	3.407820077	2.803365776	2.840789875	0	2.379293208	1.712903838	0.959135951	1.690060969	0.814100732	2.632995721	2.586401153	2.075135648	0	0
ENSG00000146414	38.78118862	33.22121186	33.22396591	18.94247713	24.22360654	29.22189621	35.37122451	12.46668561	9.972234098	15.12298285	45.79580952	18.63917668	40.2122769	13.08237362	21.77938905	24.60745738	22.20673661	25.69355757	10.55049546	20.28073162	9.769208785	39.49493581	25.3467313	22.82649213	15.81709235	12.64957161
ENSG00000114547	8.949505065	4.152651482	2.555689685	4.209439361	6.782609831	10.07651593	0	3.116671403	7.756182076	3.02459657	0	2.982268268	4.089384092	3.737821034	2.840789875	1.295129336	3.172390944	0	0	0.845030484	0	4.388326201	2.069120923	0	2.636182058	1.405507957
ENSG00000168748	0	0	0	0	0	0	0	0	0	0	0	0	0	0	0	0	0	0	0	0	0	0	0.517280231	0	0	0
ENSG00000116117	8.949505065	10.38162871	5.111379371	10.5235984	12.5962754	7.053561153	6.974607649	6.233342805	2.216052022	6.049193139	9.569273631	5.21896947	12.26815228	5.606731551	12.31008946	9.065905351	1.586195472	16.27258646	3.836543802	5.91521339	12.21151098	15.79797432	9.828324382	4.150271296	7.908546175	7.730293761
ENSG00000159256	20.88217849	13.49611732	19.16767264	14.73303776	24.22360654	10.07651593	28.39661686	31.16671403	16.62039016	30.2459657	29.39134044	17.89360961	25.21786857	13.08237362	27.4609688	22.01719871	22.99983434	27.40646141	25.89667066	14.36551823	26.05122343	24.57462673	17.07024761	26.97676342	21.08945647	19.67711139
ENSG00000163312	0	3.114488612	6.389224214	2.104719681	2.906832785	6.04590956	4.981862606	5.610008525	3.324078033	1.814757942	4.784636816	3.727835336	8.860332199	5.606731551	5.681579751	1.295129336	10.31027057	2.569355757	6.713951654	5.070182906	0	5.265991441	7.241923229	2.075135648	13.18091029	2.108261935
ENSG00000203685	0	0	0	0	0	0	0	3.740005683	0	1.814757942	0.683519545	0.745567067	2.726256061	0	0.946929958	0	0.793097736	0	0.959135951	0	0.814100732	1.75533048	0	0	2.636182058	0
ENSG00000161217	17.89901013	15.57244306	11.50060358	12.62831808	10.65838688	13.09947071	14.94558782	13.09001989	9.972234098	13.30822491	12.30335181	8.201237738	12.94971629	10.27900784	17.04473925	11.65616402	17.44815019	17.12903838	14.38703926	18.59067065	17.09611537	13.1649786	17.58752784	12.45081389	28.99800264	11.24406365
ENSG00000274933	0	0	0	0	0	0	0	0	0	0	0	0	0	0	0	1.295129336	0	0	0	0	0	0	0	0	0	0
ENSG00000153976	0	1.038162871	0	0	0.968944262	0	0	0.623334281	1.108026011	3.02459657	0.683519545	0	0	0	0.946929958	0	0.793097736	2.569355757	0	3.380121937	0	0	0.517280231	0	0	0.702753978
ENSG00000111325	0	0	0	0	0	0	0	0	0	0	0.683519545	0	0	0	0	0	0	0	0	0	0	0	0	0	0	0
ENSG00000172478	0	0	0	8.418878723	2.906832785	1.007651593	0.996372521	3.116671403	2.216052022	3.629515884	0.683519545	2.982268268	4.089384092	1.868910517	0.946929958	1.295129336	6.344781888	8.56451919	0	1.690060969	5.698705124	12.28731336	2.069120923	0	2.636182058	2.108261935
ENSG00000114021	14.91584178	8.305302965	6.389224214	23.15191649	16.47205245	10.07651593	12.45465652	17.45335986	17.72841617	14.51806353	12.30335181	9.692371872	12.94971629	22.4269262	13.25701942	9.065905351	8.724075096	20.55484606	9.591359505	16.0555792	13.02561171	16.67563956	13.96656623	22.82649213	2.636182058	21.08261935
ENSG00000143772	20.88217849	20.76325741	12.77844843	12.62831808	22.28571802	20.15303187	11.45828399	11.84335133	11.08026011	10.28362834	17.77150817	13.42020721	17.03910038	8.410097327	15.15087934	15.54155203	10.31027057	18.84194222	21.10099091	16.0555792	21.98071977	10.53198288	10.86288484	14.52594954	7.908546175	7.027539783
ENSG00000122257	44.74752533	37.37386334	35.7796556	50.51327234	51.35404586	57.43614082	58.2877925	40.51672824	33.24078033	48.99846443	49.89692679	37.27835336	72.24578562	33.64038931	45.45263801	51.80517344	54.72374379	41.96614403	32.61062232	37.18134131	46.40374173	43.88326201	51.21074283	78.85515462	42.17891293	40.05697676
ENSG00000163947	17.89901013	22.83958315	33.22396591	23.15191649	15.50310818	16.12242549	25.90568555	21.19336554	19.9444682	15.72790216	28.02430135	22.36701201	17.7206644	16.82019465	13.25701942	23.31232805	6.344781888	23.12420181	18.22358306	19.43570114	19.53841757	16.67563956	13.449286	14.52594954	7.908546175	21.78537333
ENSG00000265817	2.983168355	3.114488612	0	6.314159042	0	0	0.498186261	1.870002842	0	1.209838628	0	0.745567067	2.044692046	0.934455259	4.734649792	1.295129336	0	0	0.959135951	0.845030484	0	1.75533048	0.517280231	0	0	0
ENSG00000197275	2.983168355	0	0	0	0.968944262	0	1.494558782	0.623334281	0	0.604919314	0	0	0.681564015	1.868910517	0	0	0	0	0	1.690060969	2.442302196	1.75533048	0.517280231	2.075135648	0	0
ENSG00000126882	0	4.152651482	3.833534528	4.209439361	0.968944262	2.015303187	11.95647026	4.363339964	3.324078033	5.444273825	3.417597725	9.692371872	1.363128031	0.934455259	1.893859917	5.180517344	3.96548868	0.856451919	26.85580661	1.690060969	4.884604392	0	4.655522076	4.150271296	7.908546175	4.21652387
ENSG00000187151	0	1.038162871	0	0	0	0	0.498186261	1.246668561	0	1.814757942	0.683519545	0	0.681564015	0	0.946929958	0	0.793097736	2.569355757	0	0	0	2.632995721	1.034560461	0	0	0
ENSG00000226321	0	1.038162871	0	0	0	0	5.978235128	9.973348489	1.108026011	6.049193139	2.73407818	0.745567067	9.541896214	0.934455259	0	0	3.96548868	3.425807676	0	0	0	0.87766524	2.069120923	2.075135648	0	0.702753978
ENSG00000090402	0	1.038162871	0	0	0.968944262	0	0	0	0	0	0	0	0.681564015	0	0	1.295129336	0	0	0	0	0	0	0	0	0	0
ENSG00000110318	11.93267342	15.57244306	6.389224214	4.209439361	16.47205245	5.038257967	12.45465652	28.67337691	7.756182076	28.43120775	17.08798863	19.38474374	40.89384092	14.95128414	21.77938905	11.65616402	40.44798454	90.78390342	2.877407852	12.67545726	14.65381318	63.1918973	19.65664876	22.82649213	26.36182058	10.54130967
ENSG00000197563	26.8485152	19.72509454	11.50060358	10.5235984	15.50310818	18.13772868	11.95647026	6.856677086	19.9444682	7.863951081	11.61983227	8.946804805	11.58658826	14.01682888	13.25701942	11.65616402	12.68956378	16.27258646	11.50963141	11.83042678	13.83971244	16.67563956	12.93200577	8.300542592	10.54472823	5.622031826
ENSG00000123612	5.96633671	2.076325741	5.111379371	0	2.906832785	1.007651593	1.494558782	0	0	0	0	0.745567067	2.726256061	0	0.946929958	1.295129336	0	0.856451919	0	0	0	0.87766524	1.034560461	0	0	0
ENSG00000138083	74.57920888	109.0071014	72.83715604	109.4454234	105.6149245	111.8493269	43.84039094	62.95676234	58.72537858	54.44273825	60.83323951	67.84660311	92.01114207	76.6253312	87.11755618	33.67336273	95.17172832	80.50648039	7.673087604	35.49128034	57.80115198	64.06956254	64.1427486	20.75135648	28.99800264	81.51946148
ENSG00000244731	0	0	0	0	0	0	0	0.623334281	1.108026011	0	0.683519545	0	0	0	0	0	0	0	0	0	0	0	0	0	0	0
ENSG00000120370	2.983168355	1.038162871	1.277844843	4.209439361	4.844721308	5.038257967	8.967352692	4.363339964	2.216052022	3.02459657	2.73407818	2.982268268	2.726256061	6.54118681	4.734649792	5.180517344	4.758586416	7.708067271	1.918271901	5.070182906	4.07050366	4.388326201	4.138241845	8.300542592	0	2.108261935
ENSG00000105552	17.89901013	20.76325741	34.50181075	27.36135585	21.31677375	21.16068346	6.476421388	10.59668277	11.08026011	15.72790216	15.03742999	11.18350601	13.63128031	17.75464991	11.3631595	15.54155203	13.48266151	9.420971109	11.50963141	6.760243874	10.58330952	14.92030908	11.8974453	18.67622083	10.54472823	10.54130967
ENSG00000117480	8.949505065	4.152651482	8.944913899	6.314159042	0.968944262	6.04590956	3.985490085	4.363339964	4.432104044	6.049193139	4.101117271	5.21896947	9.541896214	2.803365776	2.840789875	5.180517344	8.724075096	3.425807676	0.959135951	3.380121937	1.628201464	9.654317642	4.138241845	8.300542592	2.636182058	4.919277848
ENSG00000172020	0	0	0	2.104719681	1.937888523	0	0.498186261	0	0	0	2.050558635	0	0	0.934455259	0.946929958	0	0	0	0	0.845030484	0	0	0	0	0	0
ENSG00000115568	5.96633671	3.114488612	5.111379371	2.104719681	2.906832785	4.030606373	1.992745043	3.740005683	3.324078033	1.814757942	2.050558635	1.491134134	3.407820077	3.737821034	2.840789875	2.590258672	1.586195472	3.425807676	1.918271901	2.535091453	0.814100732	1.75533048	2.069120923	4.150271296	2.636182058	3.513769892
ENSG00000011028	11.93267342	23.87774602	15.33413811	16.83775745	22.28571802	16.12242549	42.84401842	26.18003978	27.70065027	48.39354511	26.65726226	35.04165215	31.3519447	9.344552585	11.3631595	14.2464227	14.27575925	43.67904787	55.62988513	27.88600598	34.19223075	3.510660961	43.9688196	35.27730601	39.54273087	7.027539783
ENSG00000006695	2.983168355	7.267140094	1.277844843	8.418878723	5.813665569	2.015303187	3.985490085	6.233342805	7.756182076	4.234435197	7.518714996	6.710103604	2.044692046	5.606731551	3.787719834	3.885388008	3.96548868	0.856451919	11.50963141	6.760243874	3.256402928	3.510660961	1.034560461	4.150271296	2.636182058	5.622031826
ENSG00000198156	0	0	0	0	0	0	0	0.623334281	0	0	0	0	0	0	0	0	0.793097736	0	0	0	0	0	0	0	0	0
ENSG00000176170	0	1.038162871	8.944913899	4.209439361	9.689442616	5.038257967	5.978235128	10.59668277	3.324078033	4.839354511	3.417597725	3.727835336	4.089384092	2.803365776	5.681579751	6.47564668	3.172390944	3.425807676	4.795679753	15.21054872	13.02561171	4.388326201	7.75920346	6.225406944	10.54472823	9.135801718
ENSG00000142515	0	0	0	0	0	0	0	0	0	0.604919314	0	0.745567067	0	0	0	0	0	0	0	0	0	0	0	0	0	0
ENSG00000160307	29.83168355	14.53428019	16.61198296	14.73303776	7.751554092	24.18363824	1.992745043	2.493337122	5.540130055	0.604919314	5.468156361	4.473402403	9.541896214	14.01682888	10.41622954	2.590258672	3.96548868	0	0.959135951	1.690060969	1.628201464	0.87766524	5.172802306	6.225406944	21.08945647	9.838555696
ENSG00000164220	2.983168355	3.114488612	1.277844843	2.104719681	0.968944262	1.007651593	1.494558782	1.246668561	4.432104044	1.814757942	1.36703909	4.473402403	2.044692046	1.868910517	0.946929958	12.95129336	2.379293208	0.856451919	13.42790331	5.070182906	2.442302196	2.632995721	1.034560461	6.225406944	5.272364116	1.405507957
ENSG00000087111	2.983168355	13.49611732	21.72336233	16.83775745	10.65838688	20.15303187	13.45102904	18.70002842	13.29631213	18.14757942	13.6703909	12.67464014	14.31284432	12.14791836	17.99166921	15.54155203	18.24124793	15.41613454	23.97839876	14.36551823	22.7948205	26.32995721	23.79489061	8.300542592	18.45327441	14.05507957
ENSG00000205336	35.79802026	52.9463064	40.89103497	88.39822659	55.22982291	54.41318604	28.89480312	40.51672824	49.86117049	52.62798031	52.63100497	38.76948749	40.89384092	31.77147879	34.08947851	37.55875074	53.13754831	53.10001898	19.18271901	32.95618889	60.24345417	107.0751593	54.31442422	37.35244166	21.08945647	61.13959611
ENSG00000163959	2.983168355	4.152651482	0	0	1.937888523	2.015303187	3.985490085	8.103345647	4.432104044	7.863951081	4.784636816	4.473402403	6.134076138	14.95128414	2.840789875	5.180517344	12.68956378	5.138711514	0.959135951	4.225152421	7.326906589	25.45229197	9.311044151	2.075135648	2.636182058	5.622031826
ENSG00000157978	14.91584178	11.41979158	15.33413811	29.46607553	13.56521966	17.13007709	25.40749929	19.94669698	21.05249421	15.12298285	21.87262544	11.92907307	29.30725266	16.82019465	12.31008946	12.95129336	36.48249586	35.11452868	16.30531116	22.81582308	26.86532416	43.00559677	24.82945107	22.82649213	15.81709235	19.67711139
ENSG00000074582	2.983168355	3.114488612	0	16.83775745	5.813665569	8.061212747	5.480048867	6.233342805	2.216052022	6.049193139	4.101117271	2.236701201	4.770948107	2.803365776	2.840789875	1.295129336	1.586195472	5.138711514	4.795679753	3.380121937	3.256402928	4.388326201	5.172802306	2.075135648	2.636182058	5.622031826
ENSG00000163808	0	0	0	6.314159042	0.968944262	0	0	1.246668561	1.108026011	0.604919314	2.050558635	0	0	2.803365776	0.946929958	0	0.793097736	0.856451919	0	0.845030484	1.628201464	0.87766524	0	2.075135648	2.636182058	0.702753978
ENSG00000146776	0	3.114488612	1.277844843	6.314159042	6.782609831	6.04590956	5.480048867	4.363339964	4.432104044	1.209838628	8.202234541	0.745567067	5.452512122	5.606731551	7.575439668	7.770776015	11.1033683	7.708067271	3.836543802	5.070182906	4.884604392	5.265991441	4.655522076	8.300542592	0	6.324785805
ENSG00000114978	41.76435697	41.52651482	43.44672465	73.66518882	29.06832785	54.41318604	65.7605864	71.68344226	37.67288437	59.28209276	67.66843496	73.06557258	42.93853296	61.67404706	45.45263801	98.42982953	68.2064053	57.38227858	113.1780422	86.1931094	78.15367028	53.53757965	67.76371021	68.47947638	52.72364116	66.05887396
ENSG00000173064	2.983168355	12.45795445	11.50060358	8.418878723	6.782609831	11.08416753	17.43651912	8.726679928	7.756182076	5.444273825	3.417597725	5.21896947	22.49161251	7.475642068	9.469299585	7.770776015	7.137879624	10.27742303	8.632223555	9.295335327	5.698705124	18.43097004	12.41472554	14.52594954	7.908546175	8.43304774
ENSG00000161542	26.8485152	22.83958315	21.72336233	31.57079521	27.13043932	35.26780577	16.4401466	19.3233627	19.9444682	21.17217599	19.82206681	18.63917668	23.85474054	26.16474724	29.35482871	16.83668137	26.96532302	16.27258646	15.34617521	16.90060969	21.98071977	18.43097004	18.6220883	14.52594954	21.08945647	18.27160344
ENSG00000136960	2.983168355	7.267140094	5.111379371	4.209439361	3.875777046	6.04590956	77.71705666	19.94669698	17.72841617	13.30822491	38.27709453	20.87587788	17.03910038	1.868910517	17.99166921	32.3782334	15.86195472	13.7032307	53.71161323	32.95618889	37.44863367	0.87766524	7.241923229	22.82649213	34.27036676	4.21652387
ENSG00000076650	5.96633671	3.114488612	5.111379371	10.5235984	2.906832785	3.02295478	5.978235128	6.856677086	3.324078033	5.444273825	6.151675906	6.710103604	6.134076138	8.410097327	4.734649792	1.295129336	4.758586416	7.708067271	6.713951654	1.690060969	4.884604392	9.654317642	8.793763921	6.225406944	5.272364116	7.027539783
ENSG00000065320	5.96633671	9.343465835	6.389224214	2.104719681	9.689442616	7.053561153	15.94196034	28.05004262	12.18828612	24.80169187	30.75837953	17.14804254	10.90502424	10.27900784	16.09780929	9.065905351	22.20673661	19.69839414	2.877407852	27.88600598	24.42302196	30.71828341	21.20848946	8.300542592	10.54472823	22.48812731
ENSG00000007216	14.91584178	60.21344649	39.61319012	65.2463101	53.29193439	72.55091472	0	8.726679928	29.91670229	3.629515884	8.885754086	11.92907307	23.17317652	16.82019465	16.09780929	7.770776015	8.724075096	0.856451919	0.959135951	4.225152421	1.628201464	5.265991441	4.138241845	4.150271296	13.18091029	6.324785805
ENSG00000143801	2.983168355	0	0	0	0	0	0.498186261	0.623334281	0	0	1.36703909	0	1.363128031	0	1.893859917	0	0	0.856451919	0	0	0	0	0	0	0	0
ENSG00000132600	0	5.190814353	3.833534528	2.104719681	3.875777046	6.04590956	3.487303825	5.610008525	2.216052022	4.839354511	4.784636816	6.710103604	4.770948107	7.475642068	2.840789875	5.180517344	7.93097736	3.425807676	6.713951654	2.535091453	5.698705124	6.143656681	4.655522076	6.225406944	5.272364116	5.622031826
ENSG00000155099	8.949505065	10.38162871	10.22275874	4.209439361	3.875777046	14.10712231	10.46191147	3.116671403	3.324078033	6.049193139	6.151675906	8.201237738	10.22346023	14.01682888	7.575439668	5.180517344	9.517172832	7.708067271	9.591359505	10.9853963	8.141007321	4.388326201	6.207362768	8.300542592	0	5.622031826
ENSG00000066405	0	1.038162871	0	2.104719681	0	1.007651593	1.992745043	0	1.108026011	1.209838628	0	1.491134134	1.363128031	0.934455259	0	0	0	3.425807676	0	0.845030484	0	2.632995721	0.517280231	0	0	0
ENSG00000170577	17.89901013	51.90814353	43.44672465	31.57079521	31.97516063	25.19128983	23.41475425	35.53005399	32.13275432	28.43120775	45.11228998	27.58598148	34.07820077	44.85385241	38.8241283	18.1318107	61.86162341	48.81775939	12.46876736	10.14036581	44.77554026	28.08528769	43.45153937	24.90162778	36.90654881	49.19277848
ENSG00000114200	0	0	0	0	0	1.007651593	0	0	0	0	0	0	0	0	0	0	0	0.856451919	0	0.845030484	0	0	0	2.075135648	0	0
ENSG00000160539	0	0	0	0	0	2.015303187	1.992745043	1.246668561	0	0.604919314	0	0	1.363128031	0	0	3.885388008	0	0.856451919	0.959135951	0	0.814100732	0	0.517280231	0	2.636182058	0
ENSG00000163960	11.93267342	13.49611732	8.944913899	16.83775745	12.5962754	13.09947071	15.94196034	15.58335701	24.37657224	12.70330559	23.23966453	19.38474374	17.7206644	14.01682888	13.25701942	10.36103469	13.48266151	23.98065373	14.38703926	14.36551823	10.58330952	21.94163101	16.55296738	26.97676342	13.18091029	9.838555696
ENSG00000044574	238.6534684	248.1209261	269.6252618	324.1268308	308.1242752	229.7445633	311.8645992	231.8803524	462.0468466	341.7794124	264.522064	398.8783809	299.8881667	120.5447283	266.0873183	300.4700059	167.3436223	200.4097491	586.9912017	254.3541758	271.0955438	186.0650309	222.4304992	273.9179055	173.9880158	356.296267
ENSG00000115386	0	0	0	0	0	0	0	0	0	0	0	0	0	0	0	0	0.793097736	0	0	0	0	0	0	0	0	0
ENSG00000109101	0	1.038162871	0	2.104719681	0	0	0.498186261	0	0	0	0.683519545	0	1.363128031	0	0.946929958	0	0	0.856451919	0.959135951	0	1.628201464	0	0	0	0	0.702753978
ENSG00000073737	8.949505065	36.33570047	6.389224214	14.73303776	20.34782949	14.10712231	19.42926417	68.56677086	40.9969624	41.13451335	32.12541862	56.6630971	36.80445683	78.49424172	29.35482871	28.49284539	99.137217	71.9419612	10.55049546	25.35091453	26.86532416	157.102078	35.17505568	18.67622083	63.2683694	28.81291311
ENSG00000184205	14.91584178	12.45795445	8.944913899	6.314159042	11.62733114	15.1147739	22.91656799	8.103345647	7.756182076	4.839354511	11.61983227	5.964536537	15.67597235	5.606731551	9.469299585	3.885388008	3.172390944	7.708067271	10.55049546	8.450304843	4.07050366	6.143656681	6.724642998	31.12703472	5.272364116	6.324785805
ENSG00000206535	2.983168355	1.038162871	0	0	1.937888523	3.02295478	1.494558782	1.870002842	4.432104044	2.419677256	1.36703909	0	0.681564015	0	0	0	0.793097736	0	1.918271901	0	0	0.87766524	0.517280231	2.075135648	0	1.405507957
ENSG00000158163	2.983168355	3.114488612	0	0	3.875777046	1.007651593	6.974607649	9.350014208	1.108026011	9.678709023	3.417597725	3.727835336	11.58658826	3.737821034	6.628509709	0	16.65505246	21.41129798	1.918271901	4.225152421	1.628201464	5.265991441	2.586401153	2.075135648	5.272364116	2.811015913
ENSG00000109103	8.949505065	12.45795445	14.05629327	12.62831808	11.62733114	12.09181912	13.45102904	10.59668277	6.648156066	9.678709023	9.569273631	10.43793894	7.497204168	16.82019465	11.3631595	14.2464227	14.27575925	8.56451919	12.46876736	5.91521339	8.955108053	7.898987162	10.86288484	12.45081389	7.908546175	11.94681763
ENSG00000154174	23.86534684	18.68693167	29.39043138	14.73303776	19.37888523	27.20659302	19.42926417	20.57003126	25.48459825	15.72790216	21.1891059	19.38474374	21.81004849	24.29583672	17.04473925	22.01719871	21.41363887	26.55000949	12.46876736	19.43570114	30.12172709	28.08528769	20.69120923	26.97676342	18.45327441	23.19088128
ENSG00000163961	41.76435697	22.83958315	16.61198296	29.46607553	33.91304915	29.22189621	32.38210694	21.81669982	28.80867628	22.38201462	28.70782089	28.33154855	19.08379243	17.75464991	17.99166921	20.72206937	19.8274434	12.84677879	34.52889422	24.50588404	26.86532416	21.06396577	27.41585222	31.12703472	21.08945647	28.81291311
ENSG00000092841	304.2831722	300.0290696	307.9606071	372.5353835	361.4162096	301.2878264	265.0350907	352.1838685	344.5960894	455.5042434	302.1156389	323.5761071	238.5474054	567.2143419	350.3640846	496.0345357	364.8249586	294.6194602	610.0104645	466.4568273	494.1591444	277.3422159	358.9924801	323.7211611	527.2364116	446.2487762
ENSG00000204348	2.983168355	2.076325741	6.389224214	0	4.844721308	6.04590956	4.483676346	4.986674244	4.432104044	1.209838628	2.73407818	3.727835336	1.363128031	5.606731551	3.787719834	0	3.172390944	3.425807676	3.836543802	2.535091453	3.256402928	5.265991441	3.103681384	2.075135648	7.908546175	2.811015913
ENSG00000153721	17.89901013	13.49611732	11.50060358	10.5235984	8.720498354	14.10712231	11.45828399	14.33668845	3.324078033	9.073789709	20.50558635	10.43793894	17.7206644	10.27900784	17.04473925	12.95129336	15.06885698	18.84194222	5.754815703	18.59067065	15.46791391	28.96295293	11.38016507	20.75135648	34.27036676	8.43304774
ENSG00000166747	50.71386204	52.9463064	35.7796556	42.09439361	34.88199342	44.33667011	40.35308711	47.37340532	36.56485836	47.7886258	38.27709453	38.02392042	47.70948107	26.16474724	48.29342788	27.19771605	28.5515185	52.24356706	27.81494256	44.78661567	42.33323807	56.17057537	37.24417661	47.7281199	47.45127705	44.97625461
ENSG00000186451	0	1.038162871	1.277844843	0	0.968944262	1.007651593	1.494558782	0	0	0.604919314	0	1.491134134	1.363128031	0	0	1.295129336	0.793097736	0.856451919	0	0	0.814100732	2.632995721	0.517280231	2.075135648	5.272364116	0
ENSG00000204930	0	0	0	0	0	0	0	0	0	0	0	0	0.681564015	0	0	0	2.379293208	0	0	0	0	0	0	0	0	0
ENSG00000166803	2.983168355	0	1.277844843	10.5235984	2.906832785	0	2.490931303	1.870002842	3.324078033	3.02459657	2.73407818	1.491134134	0	19.62356043	1.893859917	1.295129336	0.793097736	2.569355757	7.673087604	15.21054872	13.83971244	0.87766524	4.138241845	6.225406944	0	7.730293761
ENSG00000169964	2.983168355	9.343465835	6.389224214	6.314159042	8.720498354	4.030606373	4.981862606	6.233342805	5.540130055	7.259031767	1.36703909	1.491134134	8.178768184	9.344552585	4.734649792	6.47564668	4.758586416	2.569355757	4.795679753	4.225152421	4.884604392	5.265991441	3.620961614	12.45081389	7.908546175	3.513769892
ENSG00000012504	0	0	0	2.104719681	0	0	0	1.246668561	0	0	0	0	0	0	0	0	0	0	0	0	0	0	0.517280231	2.075135648	0	0
ENSG00000153317	17.89901013	12.45795445	7.667069056	12.62831808	22.28571802	10.07651593	41.84764589	17.45335986	18.83644219	23.59185324	25.29022317	13.42020721	18.40222841	11.2134631	22.726319	22.01719871	12.68956378	14.55968262	42.20198182	36.33631082	26.05122343	8.776652402	23.79489061	35.27730601	34.27036676	16.1633415
ENSG00000137103	2.983168355	8.305302965	14.05629327	10.5235984	12.5962754	6.04590956	7.47279391	6.233342805	5.540130055	4.234435197	5.468156361	6.710103604	10.90502424	7.475642068	11.3631595	1.295129336	5.551684152	6.851615352	3.836543802	5.070182906	5.698705124	5.265991441	5.690082537	6.225406944	10.54472823	4.21652387
ENSG00000083812	0	2.076325741	5.111379371	4.209439361	4.844721308	6.04590956	11.45828399	5.610008525	1.108026011	2.419677256	2.050558635	2.236701201	3.407820077	5.606731551	0.946929958	1.295129336	7.137879624	1.712903838	0	2.535091453	2.442302196	0	3.103681384	2.075135648	2.636182058	2.811015913
ENSG00000176428	0	2.076325741	1.277844843	0	1.937888523	2.015303187	1.992745043	0.623334281	0	2.419677256	1.36703909	0	0.681564015	0.934455259	1.893859917	0	0	1.712903838	0	0.845030484	1.628201464	0.87766524	1.034560461	2.075135648	2.636182058	0
ENSG00000185798	0	2.076325741	1.277844843	0	7.751554092	4.030606373	1.494558782	1.246668561	0	2.419677256	1.36703909	3.727835336	2.726256061	3.737821034	2.840789875	1.295129336	0.793097736	1.712903838	0.959135951	2.535091453	3.256402928	2.632995721	2.586401153	0	0	2.811015913
ENSG00000018610	5.96633671	8.305302965	7.667069056	4.209439361	8.720498354	10.07651593	9.963725213	6.233342805	7.756182076	4.234435197	8.202234541	5.21896947	6.815640153	13.08237362	6.628509709	11.65616402	7.93097736	8.56451919	4.795679753	10.9853963	7.326906589	5.265991441	6.724642998	16.60108518	2.636182058	8.43304774
ENSG00000176715	11.93267342	6.228977224	6.389224214	6.314159042	10.65838688	6.04590956	13.45102904	17.45335986	6.648156066	9.678709023	8.202234541	11.18350601	10.22346023	8.410097327	16.09780929	7.770776015	13.48266151	5.995163433	14.38703926	10.14036581	4.884604392	17.5533048	12.93200577	18.67622083	5.272364116	11.24406365
ENSG00000160781	0	2.076325741	1.277844843	4.209439361	0.968944262	3.02295478	1.494558782	0.623334281	1.108026011	0.604919314	0	0	0	0.934455259	0	0	1.586195472	0	3.836543802	2.535091453	0.814100732	0.87766524	0.517280231	4.150271296	0	0.702753978
ENSG00000083807	5.96633671	6.228977224	5.111379371	2.104719681	3.875777046	2.015303187	2.490931303	3.116671403	1.108026011	1.209838628	1.36703909	0.745567067	0	3.737821034	1.893859917	3.885388008	4.758586416	4.282259595	2.877407852	0	1.628201464	4.388326201	2.586401153	2.075135648	7.908546175	4.21652387
ENSG00000175538	14.91584178	12.45795445	21.72336233	0	14.53416392	13.09947071	5.480048867	16.83002557	7.756182076	21.17217599	29.39134044	5.21896947	12.26815228	14.95128414	17.04473925	6.47564668	46.79276643	22.2677499	3.836543802	10.14036581	34.19223075	125.5061294	17.07024761	8.300542592	18.45327441	23.19088128
ENSG00000181085	2.983168355	0	0	2.104719681	4.844721308	2.015303187	4.981862606	9.973348489	0	8.468870395	0.683519545	2.982268268	4.770948107	2.803365776	6.628509709	0	6.344781888	15.41613454	0.959135951	2.535091453	3.256402928	3.510660961	6.724642998	8.300542592	2.636182058	0.702753978
ENSG00000100505	0	0	0	2.104719681	0	0	0	0	0	0.604919314	0	1.491134134	2.044692046	0	0	0	0	0.856451919	0.959135951	0	0	0	0	0	0	0
ENSG00000174013	5.96633671	12.45795445	8.944913899	6.314159042	9.689442616	8.061212747	7.97098017	8.103345647	8.864208087	5.444273825	6.151675906	10.43793894	8.860332199	12.14791836	8.522369626	6.47564668	8.724075096	5.995163433	7.673087604	10.9853963	9.769208785	2.632995721	8.27648369	8.300542592	7.908546175	15.46058752
ENSG00000169118	8.949505065	10.38162871	7.667069056	4.209439361	6.782609831	4.030606373	9.465538952	9.350014208	5.540130055	9.678709023	13.6703909	9.692371872	10.90502424	14.95128414	9.469299585	6.47564668	14.27575925	11.99032687	9.591359505	15.21054872	9.769208785	17.5533048	11.38016507	12.45081389	7.908546175	14.75783354
ENSG00000169064	5.96633671	11.41979158	1.277844843	2.104719681	5.813665569	8.061212747	15.94196034	32.41338259	7.756182076	21.17217599	17.08798863	21.62144495	29.98881667	27.0992025	26.51403884	5.180517344	57.89613473	54.81292282	0.959135951	22.81582308	4.07050366	64.06956254	20.17392899	10.37567824	18.45327441	3.513769892
ENSG00000112038	0	1.038162871	0	0	0	0	0	1.246668561	0	0	0	0.745567067	0.681564015	0	0	0	0	0	0.959135951	0	0	0	0.517280231	0	0	0
ENSG00000204344	0	0	1.277844843	0	0.968944262	0	1.494558782	1.246668561	0	1.209838628	0	0	2.726256061	0	0	0	0	0	1.918271901	0.845030484	0	1.75533048	1.551840692	2.075135648	0	0
ENSG00000083838	0	3.114488612	0	0	0	0	0.996372521	0.623334281	0	1.209838628	0	0	0	0	0	0	0.793097736	0	0.959135951	0.845030484	0	1.75533048	1.551840692	0	0	0.702753978
ENSG00000104835	0	1.038162871	0	4.209439361	1.937888523	1.007651593	1.494558782	0	3.324078033	2.419677256	2.050558635	1.491134134	2.044692046	0.934455259	0.946929958	3.885388008	4.758586416	3.425807676	0.959135951	2.535091453	2.442302196	0.87766524	3.103681384	0	2.636182058	2.108261935
ENSG00000137133	0	0	0	0	0	1.007651593	0	0	0	0	0	0	0.681564015	0	0	0	0	0	0	0.845030484	0	1.75533048	0	0	0	0
ENSG00000147509	0	0	0	0	0	0	0.498186261	0.623334281	0	0.604919314	0	0	0	0.934455259	0	0	0	0	0	0	1.628201464	0	0.517280231	0	0	1.405507957
ENSG00000103056	11.93267342	2.076325741	0	0	4.844721308	6.04590956	3.985490085	14.33668845	3.324078033	6.654112453	4.101117271	2.982268268	5.452512122	4.672276293	2.840789875	2.590258672	5.551684152	3.425807676	7.673087604	4.225152421	4.884604392	9.654317642	5.690082537	6.225406944	0	2.811015913
ENSG00000166359	0	0	0	0	0	0	0	0	0	0	0.683519545	0	0	0	0	0	0	0.856451919	0	0	0	0	0.517280231	0	0	0
ENSG00000165434	11.93267342	17.6487688	28.11258654	8.418878723	22.28571802	20.15303187	18.43289164	30.54337975	13.29631213	56.25749619	21.1891059	31.31381682	24.53630455	17.75464991	17.99166921	22.01719871	28.5515185	46.24840363	16.30531116	39.71643276	12.21151098	40.37260105	44.48609983	37.35244166	15.81709235	21.78537333
ENSG00000166451	0	0	0	2.104719681	0.968944262	0	0.498186261	0.623334281	0	1.209838628	0.683519545	0.745567067	0	4.672276293	1.893859917	0	0	1.712903838	2.877407852	2.535091453	2.442302196	0.87766524	1.034560461	2.075135648	0	1.405507957
ENSG00000123908	23.86534684	32.18304899	10.22275874	25.25663617	20.34782949	26.19894143	35.86941077	24.93337122	19.9444682	30.85088501	25.29022317	20.87587788	42.93853296	18.68910517	25.56710888	32.3782334	31.72390944	23.98065373	25.89667066	46.47667664	21.16661903	41.25026629	27.41585222	45.65298425	18.45327441	21.78537333
ENSG00000174007	2.983168355	1.038162871	1.277844843	2.104719681	3.875777046	2.015303187	8.967352692	9.350014208	6.648156066	11.49346696	5.468156361	5.964536537	4.770948107	10.27900784	3.787719834	6.47564668	7.93097736	6.851615352	1.918271901	4.225152421	4.884604392	1.75533048	5.690082537	4.150271296	2.636182058	3.513769892
ENSG00000174004	0	0	2.555689685	2.104719681	0	1.007651593	2.989117564	1.870002842	3.324078033	0	1.36703909	2.982268268	0	0	1.893859917	2.590258672	1.586195472	0.856451919	5.754815703	2.535091453	3.256402928	0.87766524	2.069120923	0	2.636182058	2.108261935
ENSG00000013375	26.8485152	14.53428019	37.05750044	16.83775745	8.720498354	18.13772868	17.43651912	14.96002273	22.16052022	12.70330559	8.885754086	10.43793894	20.44692046	10.27900784	15.15087934	16.83668137	8.724075096	11.13387495	15.34617521	16.90060969	13.83971244	22.81929625	13.96656623	12.45081389	7.908546175	4.21652387
ENSG00000153822	2.983168355	2.076325741	2.555689685	4.209439361	0	0	1.992745043	1.870002842	0	1.814757942	4.784636816	2.982268268	7.497204168	1.868910517	3.787719834	3.885388008	8.724075096	1.712903838	1.918271901	2.535091453	32.56402928	30.71828341	7.241923229	8.300542592	13.18091029	4.919277848
ENSG00000154845	11.93267342	15.57244306	10.22275874	27.36135585	17.44099671	10.07651593	24.41112677	27.42670834	17.72841617	30.85088501	21.1891059	25.34928028	16.35753637	23.36138146	30.30175867	15.54155203	26.96532302	24.83710565	15.34617521	36.33631082	31.74992855	37.73960533	25.3467313	18.67622083	28.99800264	39.35422278
ENSG00000143995	56.68019875	66.44242372	47.28025918	33.67551489	49.41615734	54.41318604	21.92019547	16.20669129	32.13275432	22.98693393	36.22653589	16.40247548	62.02232539	25.23029198	41.66491817	23.31232805	24.58602982	11.13387495	3.836543802	20.28073162	11.39741025	25.45229197	31.55409407	16.60108518	28.99800264	18.97435741
ENSG00000102271	2.983168355	0	0	0	4.844721308	1.007651593	0	0	0	0	0	0	0.681564015	0	0	0	0	0	0	0	0	0	0.517280231	0	0	0
ENSG00000155100	5.96633671	1.038162871	2.555689685	4.209439361	0.968944262	1.007651593	5.978235128	3.116671403	1.108026011	3.02459657	5.468156361	5.964536537	6.134076138	6.54118681	2.840789875	2.590258672	6.344781888	2.569355757	6.713951654	4.225152421	3.256402928	3.510660961	4.138241845	2.075135648	7.908546175	4.919277848
ENSG00000163964	35.79802026	25.95407176	23.00120717	35.78023457	18.40994097	21.16068346	20.42563669	15.58335701	31.02472831	19.35741805	19.82206681	19.38474374	16.35753637	27.0992025	15.15087934	22.01719871	13.48266151	23.98065373	25.89667066	13.52048775	17.91021611	14.04264384	23.79489061	14.52594954	10.54472823	28.81291311
ENSG00000173838	2.983168355	2.076325741	0	0	0.968944262	3.02295478	1.494558782	8.103345647	3.324078033	7.259031767	2.050558635	1.491134134	5.452512122	4.672276293	4.734649792	1.295129336	9.517172832	15.41613454	0	4.225152421	1.628201464	10.53198288	4.655522076	4.150271296	2.636182058	0.702753978
ENSG00000185565	2.983168355	13.49611732	12.77844843	6.314159042	7.751554092	11.08416753	24.90931303	11.22001705	6.648156066	15.72790216	21.1891059	15.65690841	20.44692046	11.2134631	13.25701942	10.36103469	16.65505246	23.98065373	13.42790331	16.90060969	17.09611537	7.898987162	15.51840692	14.52594954	5.272364116	15.46058752
ENSG00000176410	8.949505065	13.49611732	14.05629327	8.418878723	12.5962754	6.04590956	3.985490085	11.22001705	2.216052022	9.073789709	12.30335181	12.67464014	10.22346023	6.54118681	9.469299585	10.36103469	10.31027057	11.99032687	8.632223555	10.9853963	7.326906589	9.654317642	9.311044151	6.225406944	15.81709235	9.838555696
ENSG00000138231	8.949505065	3.114488612	3.833534528	10.5235984	3.875777046	7.053561153	6.974607649	9.350014208	5.540130055	4.839354511	5.468156361	7.455670671	0.681564015	6.54118681	3.787719834	6.47564668	7.137879624	5.138711514	4.795679753	6.760243874	4.884604392	7.021321922	7.75920346	0	7.908546175	6.324785805
ENSG00000269190	5.96633671	5.190814353	3.833534528	0	2.906832785	4.030606373	4.483676346	4.986674244	3.324078033	5.444273825	5.468156361	2.982268268	6.815640153	4.672276293	4.734649792	2.590258672	11.89646604	3.425807676	3.836543802	3.380121937	4.884604392	2.632995721	5.172802306	4.150271296	5.272364116	3.513769892
ENSG00000196465	0	3.114488612	6.389224214	6.314159042	1.937888523	4.030606373	3.487303825	3.740005683	5.540130055	1.814757942	2.73407818	0.745567067	2.044692046	2.803365776	1.893859917	9.065905351	1.586195472	2.569355757	5.754815703	2.535091453	3.256402928	0.87766524	2.586401153	0	0	1.405507957
ENSG00000071462	23.86534684	29.06856038	44.7245695	42.09439361	45.54038029	35.26780577	19.92745043	35.53005399	26.59262426	33.87548158	30.07485998	33.55051802	27.94412463	40.18157612	37.87719834	20.72206937	47.58586416	32.54517292	27.81494256	23.66085356	16.28201464	46.51625773	26.38129176	35.27730601	42.17891293	49.89553246
ENSG00000160783	20.88217849	15.57244306	19.16767264	18.94247713	10.65838688	20.15303187	16.93833286	16.83002557	17.72841617	16.33282148	20.50558635	11.18350601	9.541896214	22.4269262	20.83245909	28.49284539	11.89646604	12.84677879	21.10099091	21.12576211	24.42302196	17.5533048	12.41472554	10.37567824	7.908546175	28.81291311
ENSG00000129910	0	0	1.277844843	0	0	0	0	0	1.108026011	0	0	0	0	0	0.946929958	1.295129336	0	0	0	0.845030484	0.814100732	0	0	0	0	0
ENSG00000100206	2.983168355	1.038162871	0	0	0	0	0	0	0	0	0.683519545	0.745567067	0	0.934455259	0	0	0	0	0	2.535091453	0	0	0	0	0	0
ENSG00000161243	8.949505065	2.076325741	1.277844843	8.418878723	5.813665569	0	3.985490085	3.740005683	3.324078033	3.02459657	1.36703909	4.473402403	1.363128031	7.475642068	2.840789875	5.180517344	7.93097736	4.282259595	0.959135951	2.535091453	3.256402928	6.143656681	8.27648369	2.075135648	7.908546175	7.027539783
ENSG00000259803	0	0	0	0	0	0	0	0	0	0	0	0	0	0	0	0	0	0	0	0	0.814100732	0	0	0	0	0
ENSG00000266967	0	0	2.555689685	0	0.968944262	1.007651593	0.996372521	0	1.108026011	0	0	0.745567067	1.363128031	0	0.946929958	1.295129336	0	0.856451919	0.959135951	0	0	0	0	0	0	0
ENSG00000139613	14.91584178	11.41979158	12.77844843	18.94247713	9.689442616	22.16833505	19.42926417	14.33668845	11.08026011	15.12298285	19.82206681	17.89360961	17.03910038	4.672276293	14.20394938	16.83668137	7.93097736	19.69839414	17.26444711	15.21054872	10.58330952	22.81929625	13.449286	8.300542592	10.54472823	6.324785805
ENSG00000180370	32.81485191	31.14488612	34.50181075	44.19911329	33.91304915	29.22189621	39.85490085	35.53005399	32.13275432	38.71483609	34.8594968	44.73402403	36.80445683	36.44375508	51.13421776	49.21491476	19.8274434	41.96614403	68.09865249	49.01176809	43.96143953	43.88326201	40.86513822	31.12703472	50.08745911	31.62392902
ENSG00000128626	8.949505065	15.57244306	5.111379371	14.73303776	10.65838688	13.09947071	6.974607649	5.610008525	13.29631213	12.70330559	13.6703909	10.43793894	6.815640153	30.83702353	17.99166921	12.95129336	7.137879624	4.282259595	20.14185496	15.21054872	14.65381318	8.776652402	8.793763921	12.45081389	13.18091029	20.37986537
ENSG00000164050	11.93267342	10.38162871	6.389224214	4.209439361	13.56521966	7.053561153	28.89480312	24.31003694	13.29631213	20.56725667	6.835195451	14.16577428	20.44692046	7.475642068	8.522369626	6.47564668	20.62054114	17.9854903	5.754815703	10.9853963	17.91021611	14.04264384	15.51840692	14.52594954	18.45327441	10.54130967
ENSG00000136451	44.74752533	40.48835195	40.89103497	21.04719681	46.50932455	35.26780577	34.87303825	41.14006252	34.34880634	42.34435197	44.42877043	33.55051802	43.62009698	36.44375508	42.61184813	34.96849207	52.34445058	54.81292282	34.52889422	38.87140228	43.1473388	38.61727057	39.83057776	45.65298425	57.99600528	40.05697676
ENSG00000162951	0	2.076325741	1.277844843	0	1.937888523	6.04590956	3.487303825	1.246668561	0	0.604919314	1.36703909	0.745567067	4.089384092	1.868910517	1.893859917	0	0	0	0.959135951	0	3.256402928	0	1.034560461	2.075135648	2.636182058	0
ENSG00000143669	35.79802026	29.06856038	20.44551748	12.62831808	17.44099671	12.09181912	28.39661686	22.4400341	19.9444682	12.70330559	19.13854726	14.16577428	32.71507273	10.27900784	25.56710888	27.19771605	17.44815019	19.69839414	23.97839876	19.43570114	14.65381318	24.57462673	19.13936853	18.67622083	26.36182058	14.75783354
ENSG00000170100	5.96633671	2.076325741	2.555689685	0	0.968944262	5.038257967	3.985490085	1.870002842	5.540130055	1.209838628	2.050558635	1.491134134	0.681564015	0.934455259	1.893859917	0	2.379293208	0	1.918271901	2.535091453	1.628201464	1.75533048	4.138241845	0	2.636182058	0
ENSG00000114204	0	1.038162871	0	0	0.968944262	1.007651593	3.985490085	5.610008525	0	1.814757942	2.73407818	2.236701201	13.63128031	2.803365776	6.628509709	0	6.344781888	7.708067271	0	0.845030484	0	5.265991441	5.690082537	4.150271296	0	0
ENSG00000163932	8.949505065	15.57244306	8.944913899	16.83775745	21.31677375	19.14538027	26.90205807	18.70002842	19.9444682	15.12298285	28.70782089	17.89360961	25.21786857	23.36138146	17.04473925	16.83668137	28.5515185	15.41613454	23.97839876	19.43570114	32.56402928	29.84061817	16.03568715	22.82649213	21.08945647	15.46058752
ENSG00000066032	2.983168355	0	0	2.104719681	0	1.007651593	0	0.623334281	1.108026011	0	0	0	0	0	0	0	0	0	0	0	0	0	0	0	0	0
ENSG00000168710	56.68019875	57.09895788	70.28146635	54.7227117	56.19876717	60.4590956	52.80774363	61.08675949	39.88893639	65.93620522	55.36508315	61.1364995	62.70388941	38.3126656	76.70132664	50.5100441	46.79276643	59.95163433	64.26210868	42.25152421	52.91654758	71.09088446	51.72802306	51.8783912	57.99600528	59.03133418
ENSG00000188536	504.155452	191.0219682	299.0156932	309.3937931	402.1118685	185.4078932	94.15720326	157.0802387	78.66984678	61.09685071	155.8424563	87.97691392	109.7318065	154.1851177	244.3079293	322.4872046	134.8266151	96.77906685	198.5411418	78.58783504	164.4483479	60.55890157	66.72914975	269.7676342	503.5107731	95.57454105
ENSG00000119231	23.86534684	11.41979158	19.16767264	21.04719681	16.47205245	10.07651593	23.91294051	20.57003126	21.05249421	17.5426601	22.55614499	19.38474374	19.08379243	12.14791836	20.83245909	15.54155203	13.48266151	9.420971109	18.22358306	15.21054872	14.65381318	21.06396577	24.31217084	20.75135648	21.08945647	15.46058752
ENSG00000134532	5.96633671	2.076325741	6.389224214	8.418878723	1.937888523	6.04590956	5.480048867	3.740005683	1.108026011	2.419677256	1.36703909	2.236701201	6.815640153	6.54118681	3.787719834	6.47564668	7.93097736	5.138711514	0.959135951	0.845030484	0.814100732	7.021321922	2.586401153	6.225406944	5.272364116	2.108261935
ENSG00000135677	38.78118862	23.87774602	38.33534528	12.62831808	31.97516063	33.25250258	37.86215581	43.63339964	39.88893639	44.76402923	36.91005544	45.47959109	31.3519447	27.0992025	36.93026838	51.80517344	41.24108227	35.9709806	94.9544591	55.77201196	41.51913733	39.49493581	47.07250099	29.05189907	47.45127705	27.40740515
ENSG00000166454	38.78118862	16.61060593	21.72336233	14.73303776	23.25466228	23.17598665	27.40024434	24.31003694	19.9444682	15.72790216	25.29022317	24.60371321	17.03910038	30.83702353	21.77938905	14.2464227	16.65505246	29.97581717	24.93753471	30.42109743	23.60892123	21.94163101	23.79489061	29.05189907	21.08945647	16.86609548
ENSG00000196233	38.78118862	31.14488612	37.05750044	6.314159042	26.16149506	22.16833505	31.88392068	30.54337975	24.37657224	34.48040089	45.79580952	23.85814615	39.53071289	23.36138146	42.61184813	34.96849207	45.20657095	72.79841312	24.93753471	43.0965547	32.56402928	80.7452021	39.31329753	45.65298425	36.90654881	28.11015913
ENSG00000141564	2.983168355	1.038162871	1.277844843	0	1.937888523	1.007651593	1.992745043	3.740005683	1.108026011	1.209838628	1.36703909	0.745567067	1.363128031	0	1.893859917	2.590258672	3.96548868	1.712903838	0	0.845030484	0.814100732	0.87766524	0.517280231	2.075135648	0	0.702753978
ENSG00000260643	0	0	0	0	0	0	0	0	1.108026011	0	0	0	0	0	0	0	0.793097736	0	0	0.845030484	0.814100732	0	1.551840692	0	0	0
ENSG00000125746	5.96633671	8.305302965	3.833534528	16.83775745	21.31677375	13.09947071	9.465538952	19.94669698	23.26854623	16.33282148	11.61983227	8.946804805	11.58658826	5.606731551	14.20394938	6.47564668	27.75842076	14.55968262	7.673087604	7.605274359	15.46791391	14.04264384	9.828324382	4.150271296	5.272364116	14.75783354
ENSG00000130055	0	0	0	2.104719681	0	0	0	0	0	0	0	0	0	0	0	0	0	0	0	0	0	0	0.517280231	0	0	0
ENSG00000151655	0	0	1.277844843	0	0	0	0	0	0	0.604919314	0	0	0	0	0	0	0	0	0	0	0	0.87766524	0	0	0	0
ENSG00000103121	8.949505065	8.305302965	8.944913899	18.94247713	7.751554092	7.053561153	15.44377408	7.480011367	8.864208087	4.234435197	7.518714996	10.43793894	9.541896214	12.14791836	12.31008946	7.770776015	5.551684152	5.138711514	15.34617521	6.760243874	8.955108053	5.265991441	8.27648369	16.60108518	18.45327441	9.838555696
ENSG00000174776	0	3.114488612	0	0	4.844721308	3.02295478	3.985490085	4.363339964	2.216052022	9.678709023	4.101117271	8.946804805	11.58658826	7.475642068	6.628509709	2.590258672	15.06885698	12.84677879	0	5.070182906	4.07050366	10.53198288	13.449286	2.075135648	0	2.811015913
ENSG00000106089	0	0	0	0	0	0	1.992745043	1.870002842	2.216052022	2.419677256	0	1.491134134	2.726256061	0.934455259	0.946929958	0	2.379293208	0.856451919	0	6.760243874	0.814100732	0.87766524	2.586401153	0	2.636182058	0
ENSG00000074706	5.96633671	7.267140094	3.833534528	0	0.968944262	4.030606373	4.981862606	6.233342805	5.540130055	3.02459657	3.417597725	5.21896947	2.044692046	3.737821034	2.840789875	5.180517344	3.172390944	4.282259595	10.55049546	2.535091453	4.884604392	2.632995721	2.586401153	6.225406944	10.54472823	2.108261935
ENSG00000181458	8.949505065	18.68693167	15.33413811	16.83775745	13.56521966	14.10712231	17.93470538	109.0834991	37.67288437	18.14757942	4.101117271	29.07711562	15.67597235	12.14791836	6.628509709	22.01719871	4.758586416	11.99032687	12.46876736	9.295335327	6.512805856	3.510660961	8.27648369	4.150271296	5.272364116	12.64957161
ENSG00000114503	20.88217849	20.76325741	19.16767264	10.5235984	20.34782949	22.16833505	17.93470538	24.93337122	17.72841617	22.98693393	20.50558635	24.60371321	19.76535644	20.55801569	17.04473925	15.54155203	15.06885698	11.13387495	19.18271901	17.74564017	21.16661903	16.67563956	23.79489061	18.67622083	23.72563852	23.89363526
ENSG00000158715	0	0	6.389224214	0	0	1.007651593	6.476421388	3.740005683	3.324078033	3.02459657	4.784636816	2.236701201	2.044692046	1.868910517	4.734649792	1.295129336	9.517172832	2.569355757	3.836543802	0	5.698705124	7.898987162	2.586401153	4.150271296	7.908546175	4.21652387
ENSG00000206172	131.2594076	59.17528362	86.89344931	69.45574946	121.1180327	49.37492807	28.89480312	52.36007957	34.34880634	13.30822491	41.01117271	30.56824975	24.53630455	19.62356043	96.58685577	111.3811229	38.86178907	16.27258646	50.83420538	12.67545726	52.91654758	21.06396577	20.69120923	93.38110416	126.5367388	23.89363526
ENSG00000149201	0	5.190814353	1.277844843	0	3.875777046	3.02295478	1.992745043	6.856677086	4.432104044	4.839354511	6.151675906	7.455670671	4.089384092	5.606731551	11.3631595	5.180517344	7.93097736	22.2677499	0	5.070182906	1.628201464	12.28731336	6.724642998	4.150271296	5.272364116	2.811015913
ENSG00000169683	0	1.038162871	2.555689685	4.209439361	5.813665569	11.08416753	4.483676346	12.46668561	2.216052022	10.28362834	6.835195451	3.727835336	6.815640153	11.2134631	8.522369626	2.590258672	11.1033683	10.27742303	2.877407852	5.91521339	8.955108053	7.898987162	9.311044151	2.075135648	13.18091029	8.43304774
ENSG00000087191	35.79802026	45.67916631	48.55810402	73.66518882	44.57143603	53.40553445	40.85127337	39.89339396	48.75314448	48.39354511	49.89692679	44.73402403	49.0726091	42.05048663	33.14254855	45.32952676	49.96515737	50.53066322	45.07938967	38.02637179	58.61525271	32.47361389	49.65890214	45.65298425	28.99800264	84.3304774
ENSG00000163053	17.89901013	5.190814353	3.833534528	6.314159042	4.844721308	2.015303187	5.978235128	0.623334281	4.432104044	1.814757942	4.101117271	5.21896947	3.407820077	0.934455259	3.787719834	2.590258672	3.96548868	0.856451919	10.55049546	4.225152421	2.442302196	2.632995721	4.655522076	2.075135648	0	2.108261935
ENSG00000185551	104.4108924	128.732196	123.9509497	79.97934786	118.2111999	127.9717524	144.4740156	94.74681064	84.20997683	93.76249366	159.9435736	105.8705235	181.2960281	71.01859965	136.357914	107.4957349	95.96482606	159.3000569	144.8295285	106.473841	91.99338272	52.65991441	117.4226124	103.7567824	137.081467	109.6296206
ENSG00000069275	325.1653507	325.9831414	267.0695721	448.305292	344.9441571	353.6857093	270.0169533	271.150412	217.1730981	283.1022389	363.632398	266.91301	346.9160838	259.7785619	299.2298669	281.0430659	308.5150193	375.1259405	359.6759814	285.6203037	339.4800053	243.9909368	288.1250885	342.3973819	247.8011135	309.9145044
ENSG00000086506	0	1.038162871	1.277844843	0	0	0	0	0	0	0	0	0	0	0.934455259	0	1.295129336	0	0	0	0	0	0	0	0	0	0
ENSG00000270170	23.86534684	8.305302965	7.667069056	21.04719681	8.720498354	8.061212747	7.47279391	6.856677086	9.972234098	9.678709023	11.61983227	9.692371872	8.860332199	9.344552585	6.628509709	10.36103469	8.724075096	11.99032687	5.754815703	11.83042678	4.884604392	6.143656681	9.311044151	12.45081389	15.81709235	11.94681763
ENSG00000198677	265.5019836	93.43465835	48.55810402	212.5766877	43.60249177	111.8493269	95.15357578	48.62007388	46.53709246	41.13451335	58.09916133	44.73402403	147.2178273	64.47741284	94.69299585	80.29801883	38.86178907	74.51131696	46.99766157	53.23692051	118.0446061	97.42084166	67.24642998	89.23083286	97.53873615	85.73598535
ENSG00000119227	0	5.190814353	6.389224214	6.314159042	0.968944262	2.015303187	1.992745043	2.493337122	1.108026011	0.604919314	2.050558635	0.745567067	2.726256061	4.672276293	1.893859917	0	2.379293208	0	0	3.380121937	4.07050366	6.143656681	2.586401153	4.150271296	5.272364116	2.108261935
ENSG00000180921	2.983168355	11.41979158	11.50060358	23.15191649	7.751554092	18.13772868	8.469166431	9.973348489	14.40433814	13.30822491	10.25279318	19.38474374	14.31284432	11.2134631	11.3631595	15.54155203	11.1033683	21.41129798	1.918271901	13.52048775	30.93582782	15.79797432	15.51840692	10.37567824	15.81709235	26.0018972
ENSG00000169689	35.79802026	36.33570047	17.8898278	29.46607553	18.40994097	30.2295478	8.967352692	13.09001989	18.83644219	12.09838628	11.61983227	13.42020721	10.90502424	41.11603137	11.3631595	10.36103469	7.137879624	10.27742303	11.50963141	10.14036581	20.3525183	16.67563956	13.449286	6.225406944	18.45327441	30.21842107
ENSG00000114209	20.88217849	22.83958315	31.94612107	8.418878723	30.03727211	21.16068346	22.41838173	18.70002842	18.83644219	20.56725667	23.23966453	23.11257908	12.94971629	40.18157612	20.83245909	23.31232805	19.8274434	16.27258646	15.34617521	23.66085356	23.60892123	28.08528769	19.65664876	10.37567824	28.99800264	25.29914322
ENSG00000166455	2.983168355	0	0	0	0	1.007651593	0	3.116671403	1.108026011	1.209838628	0	1.491134134	2.044692046	2.803365776	0	1.295129336	2.379293208	1.712903838	1.918271901	0.845030484	0	0.87766524	0.517280231	0	0	0
ENSG00000203499	2.983168355	4.152651482	2.555689685	4.209439361	0.968944262	3.02295478	2.490931303	14.33668845	4.432104044	10.88854765	8.202234541	2.236701201	7.497204168	6.54118681	5.681579751	7.770776015	9.517172832	11.99032687	0	3.380121937	8.955108053	5.265991441	6.724642998	2.075135648	5.272364116	7.730293761
ENSG00000110958	107.3940608	106.9307757	102.2275874	115.7595824	129.838531	118.902888	109.6009773	153.340233	128.5310173	172.4020045	97.74329495	136.4387733	121.3183947	182.2187754	116.4723849	115.2665109	137.9990061	124.1855283	117.014586	98.02353618	105.8330952	109.708155	130.8718984	80.93029027	131.8091029	148.2810894
ENSG00000083097	26.8485152	8.305302965	12.77844843	4.209439361	7.751554092	9.06886434	11.95647026	8.103345647	2.216052022	6.049193139	9.569273631	7.455670671	12.26815228	6.54118681	10.41622954	2.590258672	8.724075096	11.13387495	0	5.91521339	2.442302196	14.92030908	7.241923229	6.225406944	5.272364116	3.513769892
ENSG00000284512	0	0	0	0	0.968944262	0	0.498186261	0	0	0	0	0	0	0	0	0	0	0	0	0	0	0.87766524	0	0	0	0
ENSG00000140905	2.983168355	5.190814353	0	4.209439361	0	2.015303187	0.498186261	1.870002842	5.540130055	1.209838628	1.36703909	2.236701201	1.363128031	6.54118681	1.893859917	6.47564668	0.793097736	4.282259595	2.877407852	3.380121937	1.628201464	0.87766524	11.8974453	4.150271296	0	0.702753978
ENSG00000123700	14.91584178	17.6487688	7.667069056	10.5235984	7.751554092	8.061212747	24.90931303	35.53005399	24.37657224	38.71483609	32.80893816	32.80495095	12.94971629	21.49247095	17.99166921	14.2464227	19.03434566	34.25807676	12.46876736	9.295335327	34.19223075	22.81929625	24.31217084	14.52594954	26.36182058	18.27160344
ENSG00000068784	8.949505065	3.114488612	5.111379371	2.104719681	10.65838688	8.061212747	7.47279391	6.233342805	9.972234098	9.073789709	8.202234541	14.16577428	10.22346023	7.475642068	8.522369626	11.65616402	7.137879624	7.708067271	11.50963141	4.225152421	4.07050366	8.776652402	3.103681384	8.300542592	13.18091029	3.513769892
ENSG00000136450	17.89901013	19.72509454	19.16767264	23.15191649	16.47205245	18.13772868	29.89117564	21.19336554	16.62039016	16.93774079	26.65726226	19.38474374	22.49161251	24.29583672	19.88552913	31.08310406	15.86195472	23.12420181	33.56975827	22.81582308	18.72431684	19.30863528	25.86401153	18.67622083	21.08945647	29.51566709
ENSG00000170310	23.86534684	13.49611732	12.77844843	4.209439361	17.44099671	12.09181912	8.967352692	6.856677086	9.972234098	10.88854765	4.784636816	11.92907307	12.94971629	11.2134631	15.15087934	23.31232805	10.31027057	11.99032687	11.50963141	7.605274359	13.02561171	11.40964812	9.828324382	6.225406944	21.08945647	13.35232559
ENSG00000163975	14.91584178	7.267140094	8.944913899	14.73303776	20.34782949	26.19894143	4.483676346	3.740005683	7.756182076	4.234435197	8.885754086	0	10.90502424	4.672276293	3.787719834	5.180517344	6.344781888	0.856451919	4.795679753	4.225152421	4.884604392	7.021321922	5.172802306	2.075135648	13.18091029	2.108261935
ENSG00000126460	20.88217849	5.190814353	8.944913899	2.104719681	12.5962754	10.07651593	3.985490085	9.973348489	3.324078033	4.839354511	11.61983227	7.455670671	6.815640153	5.606731551	9.469299585	6.47564668	3.96548868	7.708067271	0	9.295335327	5.698705124	9.654317642	5.172802306	0	5.272364116	5.622031826
ENSG00000128050	23.86534684	18.68693167	16.61198296	46.30383297	20.34782949	16.12242549	18.43289164	14.96002273	29.91670229	26.0115305	28.70782089	26.09484735	25.21786857	29.90256827	25.56710888	20.72206937	15.06885698	23.12420181	30.69235042	20.28073162	25.23712269	19.30863528	31.55409407	26.97676342	21.08945647	48.4900245
ENSG00000117643	2.983168355	9.343465835	7.667069056	4.209439361	6.782609831	12.09181912	13.45102904	18.70002842	7.756182076	7.259031767	18.45502772	3.727835336	10.22346023	6.54118681	14.20394938	11.65616402	10.31027057	8.56451919	30.69235042	13.52048775	7.326906589	7.021321922	10.86288484	14.52594954	15.81709235	4.919277848
ENSG00000155115	32.81485191	19.72509454	33.22396591	42.09439361	31.97516063	36.27545736	21.42200921	33.03671687	35.45683235	45.97386786	23.92318408	33.55051802	19.08379243	43.91939715	21.77938905	32.3782334	24.58602982	21.41129798	31.65148637	29.57606695	33.37813001	30.71828341	35.69233591	31.12703472	23.72563852	53.40930235
ENSG00000143379	5.96633671	6.228977224	3.833534528	6.314159042	4.844721308	3.02295478	6.476421388	4.363339964	4.432104044	6.049193139	7.518714996	4.473402403	9.541896214	7.475642068	5.681579751	3.885388008	7.137879624	11.99032687	6.713951654	5.91521339	5.698705124	7.898987162	4.138241845	6.225406944	5.272364116	4.21652387
ENSG00000267060	2.983168355	0	0	0	0.968944262	0	1.494558782	0	0	3.02459657	0.683519545	0	0.681564015	0	0.946929958	1.295129336	0	0.856451919	0	0	0	1.75533048	0	0	0	0
ENSG00000205609	11.93267342	33.22121186	23.00120717	16.83775745	23.25466228	18.13772868	9.963725213	22.4400341	13.29631213	18.75249873	20.50558635	10.43793894	19.08379243	14.95128414	25.56710888	11.65616402	10.31027057	21.41129798	17.26444711	16.0555792	14.65381318	21.94163101	11.38016507	20.75135648	15.81709235	21.78537333
ENSG00000181322	2.983168355	5.190814353	0	0	4.844721308	8.061212747	4.981862606	14.96002273	2.216052022	16.33282148	4.101117271	8.201237738	10.22346023	10.27900784	10.41622954	5.180517344	25.37912755	12.84677879	0.959135951	4.225152421	3.256402928	7.898987162	9.828324382	4.150271296	10.54472823	7.730293761
ENSG00000099365	0	0	1.277844843	0	0	0	0.996372521	0	1.108026011	0.604919314	0.683519545	0	0	0	0	0	0	0.856451919	0.959135951	0	0	0	0.517280231	4.150271296	0	0
ENSG00000111186	11.93267342	4.152651482	2.555689685	2.104719681	1.937888523	4.030606373	6.476421388	8.726679928	4.432104044	6.654112453	7.518714996	5.21896947	2.726256061	6.54118681	5.681579751	3.885388008	8.724075096	12.84677879	10.55049546	2.535091453	8.141007321	0.87766524	3.620961614	2.075135648	5.272364116	1.405507957
ENSG00000144847	0	0	2.555689685	0	0.968944262	0	0	0	0	0	0	0	0	0	0	0	0	0	0	0	0	0	0	0	0	0.702753978
ENSG00000108592	11.93267342	10.38162871	6.389224214	10.5235984	16.47205245	9.06886434	15.44377408	11.84335133	14.40433814	22.98693393	18.45502772	30.56824975	20.44692046	12.14791836	21.77938905	14.2464227	15.86195472	16.27258646	13.42790331	22.81582308	15.46791391	19.30863528	17.07024761	14.52594954	10.54472823	23.89363526
ENSG00000251287	0	0	0	0	0	0	0	0	0	0	0	0	0	0	0	0	0	0	0	0	0	0.87766524	0	0	0	0
ENSG00000101082	2.983168355	0	0	0	0	0	1.494558782	2.493337122	2.216052022	1.209838628	0.683519545	2.236701201	0.681564015	0.934455259	0.946929958	3.885388008	2.379293208	0	0.959135951	0.845030484	1.628201464	0	1.034560461	2.075135648	0	0.702753978
ENSG00000171823	2.983168355	1.038162871	0	0	2.906832785	0	0.498186261	0.623334281	0	1.209838628	0.683519545	1.491134134	0.681564015	0	0	0	0.793097736	0.856451919	0	1.690060969	1.628201464	0	2.069120923	0	0	0
ENSG00000079263	11.93267342	2.076325741	5.111379371	0	0.968944262	3.02295478	13.9492153	9.973348489	15.51236415	1.209838628	4.784636816	9.692371872	3.407820077	2.803365776	2.840789875	5.180517344	1.586195472	1.712903838	12.46876736	4.225152421	4.07050366	0.87766524	2.069120923	12.45081389	10.54472823	2.108261935
ENSG00000013392	11.93267342	5.190814353	7.667069056	6.314159042	5.813665569	6.04590956	5.480048867	4.986674244	3.324078033	4.234435197	5.468156361	2.982268268	4.770948107	3.737821034	4.734649792	5.180517344	4.758586416	2.569355757	3.836543802	2.535091453	4.07050366	1.75533048	5.690082537	4.150271296	0	2.811015913
ENSG00000118707	14.91584178	5.190814353	5.111379371	8.418878723	7.751554092	5.038257967	8.469166431	12.46668561	22.16052022	12.09838628	10.93631272	12.67464014	7.497204168	8.410097327	3.787719834	5.180517344	10.31027057	18.84194222	12.46876736	11.83042678	7.326906589	9.654317642	9.828324382	14.52594954	10.54472823	12.64957161
ENSG00000116132	32.81485191	46.71732918	47.28025918	39.98967393	43.60249177	29.22189621	49.81862606	37.40005683	54.29327454	45.97386786	44.42877043	49.9529935	51.79886516	36.44375508	33.14254855	37.55875074	19.03434566	61.66453817	68.09865249	64.22231681	43.96143953	1.75533048	53.27986376	76.78001897	57.99600528	26.70465118
ENSG00000167363	0	3.114488612	2.555689685	2.104719681	2.906832785	10.07651593	2.989117564	2.493337122	1.108026011	1.814757942	0.683519545	0.745567067	4.770948107	2.803365776	0.946929958	0	0.793097736	0.856451919	0.959135951	0.845030484	0.814100732	1.75533048	2.069120923	0	0	0.702753978
ENSG00000197587	0	0	0	0	0	0	0	1.246668561	0	1.209838628	0	0	0	0.934455259	0	0	0	0	0	0	0	0	0	0	0	0
ENSG00000092978	11.93267342	18.68693167	5.111379371	14.73303776	15.50310818	13.09947071	11.45828399	13.71335417	6.648156066	10.88854765	20.50558635	13.42020721	12.26815228	10.27900784	14.20394938	11.65616402	14.27575925	16.27258646	7.673087604	12.67545726	11.39741025	14.92030908	14.48384646	16.60108518	0	7.730293761
ENSG00000116478	23.86534684	30.10672325	23.00120717	42.09439361	30.03727211	41.31371533	37.86215581	36.15338827	22.16052022	36.29515884	44.42877043	28.33154855	24.53630455	42.05048663	35.03640846	33.67336273	39.6548868	34.25807676	40.28370992	43.0965547	42.33323807	41.25026629	32.58865453	33.20217037	47.45127705	41.46248472
ENSG00000174780	110.3772291	56.06079501	125.2287946	82.08406754	86.23603928	76.58152109	66.75695893	47.9967396	85.31800284	66.54112453	76.55418905	80.52124325	77.69829775	71.95305491	71.01974689	90.65905351	48.3789619	43.67904787	88.24050745	59.99716438	66.75626003	57.92590585	56.38354514	76.78001897	34.27036676	80.8167075
ENSG00000253719	62.64653546	37.37386334	25.55689685	31.57079521	43.60249177	28.21424461	27.40024434	36.77672255	40.9969624	41.73943266	28.02430135	34.29608509	35.4413288	28.96811301	33.14254855	32.3782334	43.62037548	60.80808625	28.77407852	31.26612792	35.00633148	47.39392297	40.86513822	14.52594954	36.90654881	33.73219096
ENSG00000167077	8.949505065	2.076325741	6.389224214	0	1.937888523	4.030606373	12.45465652	2.493337122	7.756182076	0.604919314	6.151675906	6.710103604	4.089384092	0.934455259	3.787719834	12.95129336	2.379293208	0	12.46876736	8.450304843	7.326906589	0.87766524	2.586401153	16.60108518	5.272364116	0
ENSG00000114544	26.8485152	18.68693167	28.11258654	21.04719681	24.22360654	31.23719939	19.92745043	14.33668845	13.29631213	23.59185324	23.92318408	22.36701201	13.63128031	28.96811301	15.15087934	16.83668137	19.8274434	19.69839414	12.46876736	10.14036581	28.49352562	21.94163101	21.72576969	8.300542592	7.908546175	21.08261935
ENSG00000101084	0	2.076325741	0	0	0	0	0	0	0	0	0	0	0	0	0	0	0	0	0	0.845030484	0.814100732	0	0	0	0	0
ENSG00000142546	26.8485152	17.6487688	16.61198296	12.62831808	18.40994097	14.10712231	14.94558782	16.20669129	19.9444682	13.30822491	12.98687136	17.89360961	12.26815228	19.62356043	13.25701942	11.65616402	15.06885698	16.27258646	23.01926281	16.0555792	13.02561171	10.53198288	13.96656623	29.05189907	7.908546175	20.37986537
ENSG00000114098	14.91584178	11.41979158	16.61198296	6.314159042	7.751554092	14.10712231	15.44377408	9.350014208	15.51236415	18.14757942	17.77150817	11.18350601	19.76535644	14.01682888	15.15087934	16.83668137	13.48266151	9.420971109	16.30531116	16.90060969	15.46791391	14.04264384	16.03568715	18.67622083	18.45327441	14.05507957
ENSG00000116752	26.8485152	17.6487688	26.8347417	39.98967393	23.25466228	34.26015417	21.42200921	23.06336838	23.26854623	24.19677256	24.60670362	32.05938389	23.85474054	28.03365776	19.88552913	33.67336273	20.62054114	20.55484606	23.01926281	41.40649373	17.91021611	19.30863528	19.13936853	20.75135648	13.18091029	21.08261935
ENSG00000167550	0	0	0	0	0	0	0.996372521	0.623334281	0	2.419677256	0	0	0	2.803365776	0.946929958	1.295129336	2.379293208	1.712903838	0.959135951	0	0.814100732	0	2.069120923	0	2.636182058	0.702753978
ENSG00000232593	11.93267342	4.152651482	3.833534528	2.104719681	1.937888523	4.030606373	6.974607649	5.610008525	7.756182076	2.419677256	1.36703909	1.491134134	18.40222841	0.934455259	1.893859917	6.47564668	0.793097736	4.282259595	1.918271901	2.535091453	4.884604392	2.632995721	5.690082537	0	7.908546175	2.108261935
ENSG00000188389	0	1.038162871	2.555689685	0	0	0	1.992745043	0	3.324078033	2.419677256	2.73407818	0	0	0	0	1.295129336	0	0	0	0.845030484	1.628201464	0	0.517280231	4.150271296	2.636182058	0.702753978
ENSG00000117280	5.96633671	15.57244306	19.16767264	4.209439361	6.782609831	15.1147739	19.92745043	11.22001705	27.70065027	12.09838628	15.03742999	14.16577428	11.58658826	14.01682888	12.31008946	10.36103469	5.551684152	6.851615352	26.85580661	10.14036581	13.83971244	7.898987162	10.86288484	18.67622083	18.45327441	9.838555696
ENSG00000130881	0	1.038162871	0	0	0.968944262	0	0	0	1.108026011	0	0	0	0	0	0.946929958	0	0	0	0.959135951	0	0.814100732	0	1.034560461	0	2.636182058	0
ENSG00000157600	2.983168355	11.41979158	12.77844843	6.314159042	12.5962754	7.053561153	5.480048867	1.870002842	11.08026011	7.863951081	8.202234541	5.964536537	5.452512122	7.475642068	10.41622954	11.65616402	10.31027057	12.84677879	16.30531116	5.070182906	12.21151098	4.388326201	6.724642998	8.300542592	5.272364116	9.135801718
ENSG00000188011	0	0	0	0	0	0	0	0	0	0	0	0.745567067	0.681564015	0	0	0	0	0	0	0	0	0	0	0	0	0
ENSG00000067445	0	1.038162871	2.555689685	2.104719681	1.937888523	0	3.487303825	0.623334281	1.108026011	1.209838628	1.36703909	1.491134134	0.681564015	0	0.946929958	0	0	1.712903838	1.918271901	0	2.442302196	0	2.069120923	0	0	0.702753978
ENSG00000114738	2.983168355	12.45795445	6.389224214	8.418878723	9.689442616	14.10712231	9.963725213	13.71335417	18.83644219	9.073789709	13.6703909	11.18350601	6.134076138	22.4269262	16.09780929	16.83668137	12.68956378	3.425807676	27.81494256	15.21054872	21.98071977	16.67563956	8.793763921	12.45081389	13.18091029	17.56884946
ENSG00000143418	2.983168355	0	0	0	0	2.015303187	0.498186261	0.623334281	1.108026011	0.604919314	0.683519545	0	0	0.934455259	1.893859917	1.295129336	0	0.856451919	3.836543802	0	0	1.75533048	0.517280231	0	0	0.702753978
ENSG00000125430	0	2.076325741	0	6.314159042	3.875777046	2.015303187	3.985490085	4.986674244	1.108026011	4.234435197	4.101117271	3.727835336	0	0.934455259	1.893859917	1.295129336	0	0.856451919	1.918271901	6.760243874	4.884604392	0	0.517280231	6.225406944	0	4.919277848
ENSG00000106153	173.0237646	127.6940331	173.7868986	181.0058925	151.1553048	189.4384995	91.66627196	127.7835275	156.2316675	145.1806353	116.8818422	152.0956817	108.3686784	250.4340093	171.3943225	155.4155203	145.9299834	104.4871341	206.2142294	128.4446336	142.4676281	121.1178031	124.6645356	141.1092241	189.8051082	190.4463281
ENSG00000186416	0	4.152651482	5.111379371	4.209439361	3.875777046	6.04590956	6.974607649	3.740005683	4.432104044	4.234435197	5.468156361	4.473402403	3.407820077	4.672276293	8.522369626	10.36103469	3.96548868	3.425807676	6.713951654	5.070182906	2.442302196	5.265991441	4.655522076	12.45081389	7.908546175	7.027539783
ENSG00000216921	0	0	0	0	1.937888523	1.007651593	0	0	0	0	0	0	0	0	0	0	0	0	0	0	0	0	0	0	0	0
ENSG00000204228	8.949505065	16.61060593	19.16767264	10.5235984	21.31677375	15.1147739	5.480048867	6.856677086	12.18828612	6.654112453	17.08798863	14.16577428	8.860332199	17.75464991	17.04473925	9.065905351	17.44815019	13.7032307	10.55049546	7.605274359	10.58330952	8.776652402	7.75920346	16.60108518	0	10.54130967
ENSG00000110921	8.949505065	6.228977224	2.555689685	14.73303776	4.844721308	10.07651593	7.47279391	8.103345647	3.324078033	4.234435197	7.518714996	2.236701201	4.770948107	12.14791836	3.787719834	6.47564668	11.89646604	15.41613454	3.836543802	6.760243874	14.65381318	14.04264384	10.34560461	14.52594954	2.636182058	8.43304774
ENSG00000185290	5.96633671	1.038162871	1.277844843	0	0	0	0	1.246668561	0	0.604919314	0	0.745567067	1.363128031	0.934455259	1.893859917	0	0.793097736	0	0	0	0	0.87766524	0.517280231	0	0	1.405507957
ENSG00000133019	20.88217849	31.14488612	29.39043138	29.46607553	31.97516063	38.29076055	0	2.493337122	11.08026011	1.814757942	2.73407818	8.201237738	23.85474054	5.606731551	17.99166921	3.885388008	1.586195472	0.856451919	0	1.690060969	0.814100732	0	2.069120923	2.075135648	2.636182058	2.811015913
ENSG00000163319	5.96633671	2.076325741	1.277844843	0	4.844721308	3.02295478	1.494558782	1.870002842	2.216052022	6.049193139	4.101117271	0.745567067	1.363128031	2.803365776	3.787719834	0	0.793097736	2.569355757	0.959135951	0	0.814100732	5.265991441	2.586401153	0	0	1.405507957
ENSG00000163050	0	0	0	0	0	0	0	0	0	0	0	0	0	0	0	0	0	0	0	0.845030484	0.814100732	0	0	0	0	0
ENSG00000121966	38.78118862	22.83958315	44.7245695	25.25663617	26.16149506	44.33667011	79.7098017	148.9768931	58.72537858	18.14757942	43.06173134	57.40866417	29.30725266	23.36138146	26.51403884	143.7593563	38.86178907	11.13387495	140.0338488	79.43286552	110.7176996	7.898987162	18.10480807	130.7335458	137.081467	44.97625461
ENSG00000178175	2.983168355	0	2.555689685	0	2.906832785	0	1.992745043	1.870002842	3.324078033	0.604919314	2.73407818	1.491134134	1.363128031	0	2.840789875	2.590258672	0.793097736	0	1.918271901	1.690060969	0	0	2.069120923	2.075135648	0	1.405507957
ENSG00000139921	53.69703039	22.83958315	48.55810402	33.67551489	34.88199342	30.2295478	35.37122451	29.92004547	32.13275432	35.69023952	23.92318408	24.60371321	16.35753637	45.78830767	31.24868863	33.67336273	38.86178907	29.97581717	59.46642893	36.33631082	35.00633148	40.37260105	36.20961614	33.20217037	47.45127705	36.54320687
ENSG00000077721	14.91584178	22.83958315	34.50181075	23.15191649	20.34782949	22.16833505	23.91294051	22.4400341	29.91670229	37.50499746	18.45502772	32.05938389	24.53630455	25.23029198	21.77938905	36.26362141	23.79293208	23.12420181	24.93753471	32.1111584	34.19223075	20.18630052	28.45041269	18.67622083	31.6341847	38.65146881
ENSG00000114737	0	8.305302965	3.833534528	10.5235984	2.906832785	9.06886434	8.469166431	3.116671403	7.756182076	4.234435197	28.70782089	5.964536537	10.90502424	5.606731551	14.20394938	5.180517344	10.31027057	4.282259595	28.77407852	10.14036581	20.3525183	27.20762245	5.690082537	31.12703472	18.45327441	15.46058752
ENSG00000082458	17.89901013	31.14488612	25.55689685	14.73303776	33.91304915	21.16068346	11.45828399	17.45335986	15.51236415	17.5426601	15.03742999	16.40247548	23.85474054	26.16474724	26.51403884	10.36103469	21.41363887	13.7032307	4.795679753	13.52048775	17.91021611	23.69696149	21.20848946	8.300542592	13.18091029	20.37986537
ENSG00000079277	5.96633671	5.190814353	2.555689685	4.209439361	1.937888523	6.04590956	9.963725213	7.480011367	6.648156066	5.444273825	5.468156361	8.201237738	9.541896214	4.672276293	4.734649792	6.47564668	3.172390944	5.138711514	20.14185496	10.14036581	12.21151098	6.143656681	13.449286	6.225406944	18.45327441	9.135801718
ENSG00000083782	0	0	0	0	0	0	0	0.623334281	0	0.604919314	0	0	0	0	0	0	0	0	0	0	0.814100732	0	0	0	0	0
ENSG00000184949	2.983168355	3.114488612	0	4.209439361	2.906832785	2.015303187	4.981862606	14.96002273	2.216052022	10.88854765	2.73407818	6.710103604	23.85474054	1.868910517	10.41622954	1.295129336	5.551684152	14.55968262	0.959135951	5.91521339	0.814100732	19.30863528	11.8974453	6.225406944	2.636182058	0.702753978
ENSG00000196503	0	0	1.277844843	2.104719681	0	0	0	0.623334281	1.108026011	0	2.050558635	0	0	0	0.946929958	1.295129336	0	0.856451919	0	0.845030484	1.628201464	0.87766524	0	0	0	0
ENSG00000163322	0	7.267140094	8.944913899	0	6.782609831	3.02295478	3.985490085	4.363339964	0	1.209838628	4.101117271	0.745567067	3.407820077	1.868910517	2.840789875	1.295129336	2.379293208	5.995163433	5.754815703	1.690060969	1.628201464	3.510660961	4.655522076	6.225406944	0	2.108261935
ENSG00000169856	0	1.038162871	0	0	0	0	0	0	0	0	0	0	0	0	0	0	0	0.856451919	0	0	0	0	0	0	0	0
ENSG00000182378	2.983168355	2.076325741	3.833534528	12.62831808	3.875777046	8.061212747	4.981862606	3.740005683	5.540130055	1.209838628	4.784636816	2.982268268	8.178768184	1.868910517	4.734649792	2.590258672	1.586195472	2.569355757	7.673087604	1.690060969	3.256402928	2.632995721	3.620961614	6.225406944	2.636182058	5.622031826
ENSG00000139330	0	0	0	0	0	0	0	0	0	0	0	0	0	0	0	0	0	0	0	0.845030484	0	0	0.517280231	0	0	0
ENSG00000100147	0	2.076325741	2.555689685	2.104719681	4.844721308	5.038257967	2.490931303	2.493337122	4.432104044	1.814757942	4.101117271	3.727835336	2.726256061	0.934455259	2.840789875	2.590258672	2.379293208	1.712903838	2.877407852	0.845030484	0.814100732	2.632995721	4.655522076	2.075135648	2.636182058	2.811015913
ENSG00000156313	2.983168355	11.41979158	3.833534528	10.5235984	14.53416392	9.06886434	17.93470538	32.41338259	11.08026011	36.90007815	20.50558635	22.36701201	19.08379243	12.14791836	15.15087934	9.065905351	33.31010491	41.96614403	5.754815703	21.12576211	5.698705124	23.69696149	23.27761038	29.05189907	15.81709235	5.622031826
ENSG00000264364	56.68019875	45.67916631	52.39163855	56.82743138	44.57143603	62.47439879	31.38573442	29.92004547	31.02472831	41.73943266	45.79580952	34.29608509	31.3519447	29.90256827	35.03640846	25.90258672	36.48249586	45.39195171	30.69235042	32.1111584	35.00633148	35.98427485	35.69233591	16.60108518	39.54273087	42.1652387
ENSG00000164896	5.96633671	12.45795445	3.833534528	14.73303776	16.47205245	16.12242549	18.9310779	18.70002842	21.05249421	19.35741805	13.6703909	11.92907307	14.31284432	16.82019465	12.31008946	12.95129336	11.89646604	14.55968262	11.50963141	12.67545726	14.65381318	17.5533048	19.13936853	8.300542592	13.18091029	16.1633415
ENSG00000162814	2.983168355	7.267140094	1.277844843	2.104719681	13.56521966	7.053561153	3.487303825	14.96002273	2.216052022	22.98693393	8.202234541	8.946804805	17.03910038	14.01682888	12.31008946	6.47564668	24.58602982	34.25807676	0.959135951	5.91521339	5.698705124	14.92030908	14.48384646	10.37567824	13.18091029	2.811015913
ENSG00000167751	0	0	0	0	0	1.007651593	0.498186261	0	0	0	0	0	0	0	0.946929958	0	0	0	0	0	0	0	0.517280231	0	0	0
ENSG00000163536	11.93267342	4.152651482	7.667069056	4.209439361	6.782609831	6.04590956	8.967352692	2.493337122	6.648156066	0.604919314	2.050558635	2.236701201	6.134076138	1.868910517	2.840789875	9.065905351	1.586195472	5.138711514	9.591359505	2.535091453	4.884604392	2.632995721	3.103681384	4.150271296	7.908546175	2.108261935
ENSG00000175216	2.983168355	12.45795445	14.05629327	12.62831808	8.720498354	3.02295478	19.92745043	15.58335701	12.18828612	19.96233736	21.87262544	22.36701201	13.63128031	12.14791836	17.04473925	20.72206937	19.8274434	26.55000949	29.73321447	15.21054872	24.42302196	25.45229197	13.96656623	14.52594954	13.18091029	15.46058752
ENSG00000137691	2.983168355	8.305302965	3.833534528	4.209439361	6.782609831	7.053561153	4.981862606	34.28338543	25.48459825	35.08532021	10.25279318	16.40247548	12.26815228	33.64038931	23.67324896	9.065905351	44.41347322	36.82743252	0.959135951	15.21054872	9.769208785	28.96295293	36.72689638	6.225406944	18.45327441	12.64957161
ENSG00000006831	8.949505065	18.68693167	24.27905201	12.62831808	20.34782949	21.16068346	15.44377408	9.973348489	14.40433814	16.33282148	14.35391045	17.89360961	23.17317652	14.01682888	12.31008946	15.54155203	12.68956378	14.55968262	20.14185496	15.21054872	25.23712269	16.67563956	15.00112669	16.60108518	28.99800264	21.08261935
ENSG00000089159	11.93267342	7.267140094	16.61198296	21.04719681	12.5962754	8.061212747	8.469166431	14.96002273	14.40433814	17.5426601	22.55614499	13.42020721	21.81004849	14.01682888	15.15087934	16.83668137	21.41363887	17.9854903	23.01926281	22.81582308	15.46791391	25.45229197	11.8974453	24.90162778	36.90654881	26.70465118
ENSG00000141194	0	0	0	0	0	1.007651593	0	0	0	0.604919314	0.683519545	0	0	0	0	0	0	0	0	0	0	0	0	0	0	0
ENSG00000135899	23.86534684	26.99223464	25.55689685	16.83775745	21.31677375	25.19128983	48.32406728	47.37340532	40.9969624	29.64104638	29.39134044	35.78721922	22.49161251	19.62356043	26.51403884	47.91978543	18.24124793	17.9854903	46.03852562	32.1111584	27.67942489	19.30863528	26.38129176	35.27730601	44.81509499	28.81291311
ENSG00000178605	14.91584178	12.45795445	14.05629327	14.73303776	6.782609831	15.1147739	13.9492153	11.84335133	13.29631213	16.33282148	13.6703909	12.67464014	17.7206644	16.82019465	7.575439668	29.78797473	13.48266151	18.84194222	15.34617521	15.21054872	13.83971244	11.40964812	10.34560461	10.37567824	7.908546175	14.05507957
ENSG00000174740	2.983168355	0	0	0	0.968944262	0	0	0.623334281	1.108026011	0.604919314	2.050558635	0.745567067	2.044692046	0	0	0	0	0	0	0	1.628201464	0	0.517280231	0	0	0
ENSG00000139428	8.949505065	29.06856038	24.27905201	18.94247713	15.50310818	23.17598665	14.94558782	9.350014208	16.62039016	17.5426601	8.202234541	21.62144495	17.7206644	11.2134631	10.41622954	19.42694004	14.27575925	20.55484606	9.591359505	9.295335327	14.65381318	11.40964812	12.93200577	14.52594954	2.636182058	16.86609548
ENSG00000175984	2.983168355	7.267140094	3.833534528	6.314159042	5.813665569	11.08416753	3.985490085	5.610008525	2.216052022	5.444273825	8.202234541	10.43793894	8.178768184	6.54118681	9.469299585	3.885388008	8.724075096	25.69355757	1.918271901	5.070182906	14.65381318	12.28731336	10.86288484	16.60108518	7.908546175	6.324785805
ENSG00000139549	0	1.038162871	0	0	0	0	0.498186261	0	1.108026011	0	0	1.491134134	0.681564015	0	0	2.590258672	0	0	0	0	0	0	0	0	0	0
ENSG00000164733	539.9534723	493.1273635	470.2469021	768.2226834	598.8075536	591.4914853	478.7569965	564.1175239	788.9145198	676.9047123	446.3382629	848.4553224	370.7708243	598.9858207	375.9311935	1074.957349	466.3414688	433.364671	1026.275467	1072.343685	595.1076351	486.2265431	723.1577624	338.2471106	746.0395225	949.4206247
ENSG00000108061	23.86534684	23.87774602	37.05750044	25.25663617	11.62733114	24.18363824	20.92382295	24.93337122	19.9444682	11.49346696	16.40446908	26.09484735	17.7206644	25.23029198	17.99166921	24.60745738	17.44815019	23.98065373	26.85580661	21.97079259	17.91021611	20.18630052	20.69120923	18.67622083	10.54472823	21.08261935
ENSG00000064313	8.949505065	14.53428019	21.72336233	8.418878723	11.62733114	8.061212747	18.43289164	8.103345647	12.18828612	12.70330559	10.25279318	9.692371872	13.63128031	11.2134631	21.77938905	11.65616402	9.517172832	15.41613454	11.50963141	15.21054872	11.39741025	8.776652402	10.86288484	14.52594954	15.81709235	11.94681763
ENSG00000162430	23.86534684	31.14488612	20.44551748	52.61799202	33.91304915	43.32901851	30.3893619	28.05004262	31.02472831	32.66564295	36.91005544	37.27835336	28.62568864	13.08237362	35.98333842	24.60745738	29.34461623	29.97581717	41.24284587	43.94158518	34.19223075	23.69696149	33.62321499	29.05189907	7.908546175	28.11015913
ENSG00000102048	0	1.038162871	0	0	0	2.015303187	0	0	0	1.209838628	0	0	0	2.803365776	1.893859917	2.590258672	1.586195472	2.569355757	0.959135951	1.690060969	1.628201464	2.632995721	0	0	0	0.702753978
ENSG00000139842	26.8485152	25.95407176	31.94612107	23.15191649	35.85093768	26.19894143	23.41475425	23.06336838	18.83644219	21.7770953	20.50558635	27.58598148	26.5809966	24.29583672	17.04473925	16.83668137	22.99983434	24.83710565	15.34617521	27.0409755	27.67942489	41.25026629	22.76033015	29.05189907	31.6341847	25.29914322
ENSG00000143862	0	5.190814353	5.111379371	10.5235984	4.844721308	3.02295478	5.978235128	5.610008525	13.29631213	9.073789709	8.202234541	4.473402403	3.407820077	3.737821034	5.681579751	7.770776015	7.137879624	0.856451919	3.836543802	6.760243874	5.698705124	7.898987162	5.690082537	4.150271296	0	3.513769892
ENSG00000147874	8.949505065	4.152651482	8.944913899	2.104719681	4.844721308	7.053561153	6.974607649	5.610008525	8.864208087	4.839354511	7.518714996	4.473402403	2.726256061	8.410097327	6.628509709	6.47564668	6.344781888	7.708067271	7.673087604	4.225152421	4.07050366	2.632995721	5.172802306	10.37567824	2.636182058	6.324785805
ENSG00000136895	0	3.114488612	1.277844843	2.104719681	3.875777046	8.061212747	1.992745043	0.623334281	2.216052022	1.814757942	1.36703909	0.745567067	4.770948107	0	2.840789875	0	0.793097736	0	0	1.690060969	2.442302196	3.510660961	0.517280231	2.075135648	0	2.108261935
ENSG00000127423	0	0	0	0	0.968944262	0	0	0.623334281	0	0	0.683519545	0	0	2.803365776	0.946929958	0	0	0.856451919	0.959135951	0	0.814100732	0.87766524	1.551840692	0	2.636182058	1.405507957
ENSG00000170075	0	1.038162871	2.555689685	2.104719681	0	2.015303187	0.996372521	0.623334281	1.108026011	1.209838628	0	0	2.044692046	0	0	1.295129336	0	0	0.959135951	0.845030484	0	1.75533048	0.517280231	0	0	1.405507957
ENSG00000173905	65.62970381	69.55691233	75.39284572	46.30383297	91.08076059	51.39023126	65.26240014	51.11341101	50.9691965	57.46733482	62.88379815	67.84660311	63.38545342	44.85385241	57.76272747	56.98569078	35.68939812	63.37744201	73.85346819	62.53225584	66.75626003	24.57462673	51.72802306	56.02866249	55.35982322	40.05697676
ENSG00000142961	11.93267342	10.38162871	5.111379371	0	6.782609831	4.030606373	6.476421388	2.493337122	7.756182076	4.839354511	6.151675906	5.21896947	5.452512122	2.803365776	10.41622954	5.180517344	2.379293208	3.425807676	12.46876736	3.380121937	5.698705124	1.75533048	7.241923229	8.300542592	2.636182058	7.730293761
ENSG00000121053	0	0	0	0	0	0	0	0	0	0	0	0	0	0	0	0	0	0	0	0	0	0.87766524	0	0	0	0
ENSG00000117640	8.949505065	22.83958315	19.16767264	10.5235984	10.65838688	17.13007709	10.46191147	6.856677086	7.756182076	12.70330559	10.25279318	11.18350601	17.03910038	11.2134631	7.575439668	5.180517344	15.86195472	6.851615352	7.673087604	5.91521339	13.02561171	13.1649786	10.86288484	4.150271296	7.908546175	10.54130967
ENSG00000154640	23.86534684	16.61060593	20.44551748	29.46607553	12.5962754	25.19128983	19.92745043	27.42670834	24.37657224	36.90007815	19.13854726	25.34928028	20.44692046	26.16474724	11.3631595	29.78797473	22.20673661	11.99032687	12.46876736	19.43570114	20.3525183	26.32995721	35.69233591	24.90162778	28.99800264	17.56884946
ENSG00000137693	23.86534684	26.99223464	25.55689685	23.15191649	13.56521966	27.20659302	29.89117564	26.80337406	32.13275432	29.03612707	26.65726226	20.13031081	39.53071289	25.23029198	25.56710888	19.42694004	32.51700718	42.82259595	26.85580661	32.95618889	42.33323807	20.18630052	27.41585222	37.35244166	23.72563852	21.08261935
ENSG00000162456	0	0	0	0	0	0	0	0	0	1.209838628	0	0	0.681564015	0	0	0	0	0	0	0	0	0	0	0	0	0
ENSG00000155363	5.96633671	16.61060593	6.389224214	23.15191649	9.689442616	11.08416753	13.45102904	17.45335986	14.40433814	8.468870395	15.72094954	10.43793894	14.31284432	7.475642068	8.522369626	15.54155203	9.517172832	12.84677879	4.795679753	10.14036581	24.42302196	13.1649786	12.93200577	10.37567824	7.908546175	5.622031826
ENSG00000130300	35.79802026	15.57244306	21.72336233	67.35102978	31.00621637	14.10712231	51.81137111	21.19336554	35.45683235	22.98693393	62.88379815	42.49732283	25.89943258	10.27900784	52.08114772	47.91978543	16.65505246	27.40646141	64.26210868	90.41826182	66.75626003	0	38.27873707	62.25406944	13.18091029	37.94871483
ENSG00000144820	0	0	0	0	0	0	0	0	0	0	0	0	0	0	0	0	0	0	0	0	0	0	0.517280231	0	0	0
ENSG00000259417	0	0	0	0	0	0	0.996372521	1.246668561	0	0	0	0	0	0	0	0	0	0	0	0	0	0	0	0	0	0
ENSG00000094963	0	33.22121186	20.44551748	48.40855265	34.88199342	33.25250258	79.21161544	49.86674244	15.51236415	71.98539836	82.70586496	20.13031081	40.89384092	57.93622603	26.51403884	42.73926809	99.93031474	107.0564899	69.05778844	16.0555792	84.66647613	33.35127913	43.9688196	64.32920509	123.9005567	66.76162794
ENSG00000175130	32.81485191	59.17528362	44.7245695	71.56046914	75.5776524	69.52795994	36.36759703	64.82676518	55.40130055	48.99846443	56.0486027	54.4263959	52.48042918	57.93622603	51.13421776	44.03439742	25.37912755	14.55968262	64.26210868	46.47667664	32.56402928	43.88326201	38.27873707	60.17893379	55.35982322	39.35422278
ENSG00000114638	5.96633671	1.038162871	1.277844843	33.67551489	7.751554092	3.02295478	0	6.233342805	5.540130055	13.30822491	8.202234541	16.40247548	5.452512122	28.96811301	6.628509709	18.1318107	7.137879624	38.54033636	1.918271901	27.0409755	48.03194319	198.3523443	56.90082537	12.45081389	21.08945647	38.65146881
ENSG00000164897	14.91584178	16.61060593	12.77844843	31.57079521	14.53416392	23.17598665	12.45465652	10.59668277	15.51236415	15.12298285	15.72094954	19.38474374	8.860332199	14.95128414	18.93859917	23.31232805	16.65505246	17.9854903	21.10099091	27.88600598	23.60892123	18.43097004	15.00112669	8.300542592	15.81709235	28.11015913
ENSG00000018625	5.96633671	12.45795445	1.277844843	0	6.782609831	1.007651593	19.92745043	8.103345647	4.432104044	1.814757942	11.61983227	4.473402403	14.31284432	1.868910517	12.31008946	2.590258672	6.344781888	3.425807676	7.673087604	3.380121937	2.442302196	0	1.034560461	14.52594954	10.54472823	0
ENSG00000139354	0	1.038162871	0	0	0	2.015303187	4.483676346	3.116671403	0	1.209838628	1.36703909	1.491134134	2.044692046	2.803365776	2.840789875	1.295129336	0.793097736	1.712903838	5.754815703	2.535091453	4.07050366	0	3.103681384	4.150271296	2.636182058	2.811015913
ENSG00000166971	8.949505065	5.190814353	5.111379371	14.73303776	2.906832785	5.038257967	6.974607649	6.233342805	7.756182076	3.629515884	8.202234541	10.43793894	2.726256061	3.737821034	4.734649792	3.885388008	7.93097736	3.425807676	3.836543802	3.380121937	8.955108053	7.021321922	4.138241845	0	2.636182058	7.730293761
ENSG00000100299	29.83168355	17.6487688	21.72336233	16.83775745	21.31677375	18.13772868	21.92019547	18.07669414	28.80867628	10.88854765	10.25279318	17.89360961	13.63128031	8.410097327	8.522369626	20.72206937	10.31027057	7.708067271	24.93753471	12.67545726	17.91021611	10.53198288	9.828324382	35.27730601	15.81709235	3.513769892
ENSG00000132554	2.983168355	3.114488612	0	0	4.844721308	3.02295478	6.476421388	23.68670266	3.324078033	10.28362834	10.25279318	14.91134134	10.22346023	16.82019465	11.3631595	6.47564668	20.62054114	46.24840363	0.959135951	10.9853963	3.256402928	20.18630052	7.241923229	10.37567824	10.54472823	5.622031826
ENSG00000117501	0	0	2.555689685	0	0.968944262	2.015303187	0.996372521	0.623334281	2.216052022	4.234435197	3.417597725	0.745567067	2.044692046	1.868910517	1.893859917	1.295129336	2.379293208	0.856451919	0	1.690060969	0	1.75533048	2.069120923	2.075135648	0	0
ENSG00000214954	2.983168355	1.038162871	1.277844843	0	0.968944262	1.007651593	2.490931303	1.870002842	3.324078033	1.814757942	2.73407818	0	4.089384092	0	1.893859917	0	1.586195472	1.712903838	0	3.380121937	0.814100732	0	1.551840692	0	5.272364116	1.405507957
ENSG00000125398	155.1247545	89.28200687	125.2287946	75.7699085	87.20498354	102.7804625	23.41475425	16.83002557	34.34880634	22.98693393	46.47932907	30.56824975	64.06701744	57.00177077	63.44430722	38.85388008	49.17205963	47.96130747	11.50963141	20.28073162	29.30762635	34.22894437	21.20848946	14.52594954	44.81509499	59.73408816
ENSG00000188687	0	1.038162871	0	0	0	0	0.498186261	0	2.216052022	0.604919314	0	0.745567067	0.681564015	0	0	0	0	2.569355757	0	0	0	0	1.551840692	0	0	0
ENSG00000198925	0	0	0	0	0	0	0	0	0	0	0.683519545	0	0	0	0	0	0	0	0	0	0	0	0	0	0	0
ENSG00000126226	14.91584178	11.41979158	10.22275874	8.418878723	4.844721308	8.061212747	15.44377408	8.103345647	14.40433814	10.88854765	11.61983227	11.18350601	12.26815228	9.344552585	12.31008946	10.36103469	12.68956378	8.56451919	14.38703926	11.83042678	8.955108053	7.021321922	7.241923229	10.37567824	21.08945647	9.135801718
ENSG00000172840	11.93267342	10.38162871	15.33413811	4.209439361	6.782609831	16.12242549	6.476421388	3.740005683	11.08026011	6.654112453	8.885754086	6.710103604	9.541896214	9.344552585	8.522369626	9.065905351	3.172390944	8.56451919	2.877407852	3.380121937	8.955108053	4.388326201	7.241923229	2.075135648	2.636182058	6.324785805
ENSG00000007933	53.69703039	56.06079501	38.33534528	39.98967393	31.00621637	85.65038543	51.31318485	61.71009377	46.53709246	91.94773572	27.3407818	29.82268268	38.16758486	56.06731551	52.08114772	40.14900941	50.75825511	65.94679777	40.28370992	33.80121937	42.33323807	103.5644983	82.24755667	35.27730601	34.27036676	33.73219096
ENSG00000176108	0	0	0	0	0	0	0.498186261	0	0	0	0	0	0.681564015	0	0	0	0	0	0	0.845030484	0	0.87766524	0.517280231	0	0	0
ENSG00000147606	2.983168355	2.076325741	0	0	0	0	0.498186261	0	0	0	0.683519545	1.491134134	1.363128031	0.934455259	1.893859917	0	1.586195472	0	0	2.535091453	0	0	0	4.150271296	0	0.702753978
ENSG00000175536	2.983168355	1.038162871	1.277844843	0	0.968944262	2.015303187	2.490931303	1.870002842	1.108026011	1.209838628	0.683519545	0.745567067	1.363128031	7.475642068	0.946929958	1.295129336	3.172390944	0.856451919	0.959135951	1.690060969	1.628201464	1.75533048	1.551840692	0	0	3.513769892
ENSG00000146006	8.949505065	8.305302965	14.05629327	2.104719681	2.906832785	1.007651593	6.476421388	0.623334281	2.216052022	4.839354511	5.468156361	5.21896947	10.22346023	4.672276293	7.575439668	0	7.137879624	4.282259595	3.836543802	8.450304843	2.442302196	9.654317642	5.172802306	2.075135648	18.45327441	1.405507957
ENSG00000172775	23.86534684	29.06856038	25.55689685	27.36135585	28.09938358	27.20659302	27.8984306	23.68670266	29.91670229	21.17217599	31.44189907	26.84041442	20.44692046	32.70593405	27.4609688	34.96849207	36.48249586	19.69839414	26.85580661	29.57606695	26.86532416	35.10660961	25.86401153	39.42757731	31.6341847	27.40740515
ENSG00000151553	8.949505065	11.41979158	15.33413811	14.73303776	8.720498354	8.061212747	16.4401466	12.46668561	8.864208087	12.09838628	15.03742999	7.455670671	12.94971629	2.803365776	12.31008946	14.2464227	8.724075096	11.99032687	9.591359505	14.36551823	9.769208785	6.143656681	9.828324382	20.75135648	15.81709235	11.94681763
ENSG00000175931	0	10.38162871	11.50060358	8.418878723	7.751554092	9.06886434	11.45828399	9.350014208	6.648156066	10.28362834	7.518714996	8.946804805	14.99440834	7.475642068	8.522369626	6.47564668	9.517172832	9.420971109	13.42790331	9.295335327	14.65381318	10.53198288	5.690082537	10.37567824	5.272364116	12.64957161
ENSG00000077514	5.96633671	10.38162871	10.22275874	6.314159042	14.53416392	6.04590956	11.95647026	10.59668277	11.08026011	13.91314422	11.61983227	15.65690841	8.178768184	14.95128414	11.3631595	14.2464227	22.20673661	11.99032687	13.42790331	8.450304843	15.46791391	13.1649786	17.07024761	12.45081389	13.18091029	12.64957161
ENSG00000044115	131.2594076	98.62547271	93.28267352	136.8067792	200.5714621	130.9947071	90.66989944	142.7435502	98.61431497	171.1921658	142.8555849	142.4033098	95.41896214	101.8556232	123.1008946	95.83957086	145.1368857	154.1613454	104.5458186	139.4300299	188.8713698	219.4163101	163.9778331	95.4562398	102.8111003	163.7416769
ENSG00000010932	5.96633671	6.228977224	1.277844843	6.314159042	6.782609831	9.06886434	28.89480312	3.116671403	2.216052022	10.88854765	8.885754086	3.727835336	8.860332199	10.27900784	10.41622954	16.83668137	4.758586416	12.84677879	12.46876736	16.90060969	6.512805856	0	17.58752784	6.225406944	5.272364116	4.21652387
ENSG00000144229	0	0	0	0	0	0	0	0	1.108026011	0	0	0	0	0	0.946929958	0	0	0	0	0	0	0	0	4.150271296	0	0
ENSG00000103479	20.88217849	9.343465835	20.44551748	6.314159042	10.65838688	12.09181912	8.469166431	13.71335417	8.864208087	12.09838628	7.518714996	7.455670671	15.67597235	9.344552585	12.31008946	12.95129336	10.31027057	10.27742303	8.632223555	2.535091453	4.07050366	14.92030908	9.828324382	14.52594954	15.81709235	7.730293761
ENSG00000172752	0	0	0	0	0	1.007651593	0.498186261	1.246668561	1.108026011	0	4.784636816	0	0.681564015	0	1.893859917	0	0	0	15.34617521	0	12.21151098	0	0	12.45081389	0	0.702753978
ENSG00000175634	0	1.038162871	0	0	0	1.007651593	0.996372521	2.493337122	0	0	0.683519545	0.745567067	2.044692046	1.868910517	0.946929958	0	0.793097736	1.712903838	0.959135951	0.845030484	0	0.87766524	1.034560461	0	2.636182058	0.702753978
ENSG00000184939	8.949505065	14.53428019	8.944913899	12.62831808	14.53416392	5.038257967	13.45102904	8.726679928	6.648156066	12.09838628	5.468156361	10.43793894	18.40222841	14.01682888	8.522369626	7.770776015	11.89646604	12.84677879	6.713951654	7.605274359	5.698705124	7.898987162	12.93200577	8.300542592	21.08945647	4.21652387
ENSG00000118640	125.2930709	91.35833261	77.94853541	92.60766595	93.98759337	92.70394659	49.3204398	81.03345647	70.9136647	97.39200954	68.35195451	90.21361512	57.9329413	158.8573939	69.12588697	123.0372869	82.48216455	72.79841312	71.93519629	65.91237777	85.48057687	102.6868331	74.48835321	83.00542592	126.5367388	112.4406365
ENSG00000164109	5.96633671	3.114488612	5.111379371	16.83775745	4.844721308	5.038257967	2.490931303	3.740005683	6.648156066	7.259031767	3.417597725	2.236701201	4.089384092	18.68910517	2.840789875	10.36103469	0.793097736	5.995163433	9.591359505	8.450304843	7.326906589	0.87766524	2.069120923	4.150271296	7.908546175	4.919277848
ENSG00000114354	59.6633671	33.22121186	71.55931119	58.93215106	44.57143603	42.32136692	38.85852833	46.12673676	62.04945661	56.25749619	37.59357498	48.46185936	53.84355721	40.18157612	53.02807768	50.5100441	54.72374379	52.24356706	37.40630207	42.25152421	39.89093587	35.98427485	44.48609983	31.12703472	50.08745911	43.57074665
ENSG00000198911	44.74752533	40.48835195	25.55689685	29.46607553	36.81988194	49.37492807	28.39661686	33.03671687	31.02472831	19.35741805	27.3407818	21.62144495	32.03350872	31.77147879	23.67324896	25.90258672	22.20673661	27.40646141	33.56975827	19.43570114	32.56402928	37.73960533	24.82945107	37.35244166	31.6341847	28.81291311
ENSG00000165832	11.93267342	12.45795445	5.111379371	2.104719681	4.844721308	8.061212747	8.469166431	6.856677086	5.540130055	6.049193139	4.784636816	2.236701201	6.815640153	7.475642068	14.20394938	9.065905351	6.344781888	4.282259595	3.836543802	5.070182906	5.698705124	7.021321922	6.207362768	4.150271296	13.18091029	7.027539783
ENSG00000085276	14.91584178	33.22121186	39.61319012	18.94247713	31.00621637	29.22189621	28.39661686	41.14006252	19.9444682	24.80169187	28.02430135	38.76948749	32.71507273	26.16474724	33.14254855	49.21491476	56.30993926	41.96614403	7.673087604	23.66085356	41.51913733	47.39392297	50.17618237	26.97676342	31.6341847	41.46248472
ENSG00000168899	2.983168355	4.152651482	10.22275874	18.94247713	15.50310818	9.06886434	13.9492153	14.33668845	12.18828612	17.5426601	21.87262544	10.43793894	10.22346023	24.29583672	18.93859917	15.54155203	17.44815019	11.99032687	22.06012686	31.26612792	24.42302196	11.40964812	13.96656623	39.42757731	23.72563852	21.08261935
ENSG00000159261	0	0	0	2.104719681	0	0	0	0	0	0	0	0	0	0	0	0	0	0	0	0	0	0	0.517280231	0	0	0
ENSG00000225828	2.983168355	2.076325741	1.277844843	0	2.906832785	1.007651593	4.981862606	0.623334281	0	1.209838628	0	0.745567067	4.089384092	1.868910517	4.734649792	0	0	0	0.959135951	0.845030484	1.628201464	0.87766524	1.034560461	6.225406944	0	0
ENSG00000150540	11.93267342	34.25937473	33.22396591	33.67551489	31.00621637	34.26015417	20.92382295	16.83002557	12.18828612	21.7770953	17.77150817	20.13031081	20.44692046	20.55801569	19.88552913	27.19771605	15.06885698	35.11452868	28.77407852	10.14036581	6.512805856	13.1649786	26.38129176	4.150271296	23.72563852	16.1633415
ENSG00000162526	0	0	0	0	0	1.007651593	0	0	0	0.604919314	0	0	0.681564015	0	0	0	0	0	0	0	0	0	0	0	0	0
ENSG00000167522	104.4108924	52.9463064	52.39163855	105.235984	107.552813	67.51265675	154.9359271	97.24014777	88.64208087	99.20676748	100.4773731	105.1249565	162.2122356	51.39503922	96.58685577	63.46133746	72.17189398	121.6161725	83.44482769	98.86856666	94.43568492	110.5858203	104.4906066	159.7854449	42.17891293	79.41119955
ENSG00000269720	0	0	0	0	0	0	0.498186261	0	0	0	0	0	0	0	0	0	0	0	0	0.845030484	0	0	0	0	2.636182058	0
ENSG00000130303	5.96633671	12.45795445	8.944913899	8.418878723	8.720498354	19.14538027	63.76784136	79.16345363	29.91670229	102.2313641	38.96061407	35.04165215	19.08379243	47.65721818	42.61184813	34.96849207	65.03401435	41.96614403	57.54815703	27.88600598	51.28834612	45.63859249	37.76145684	53.95352685	100.1749182	41.46248472
ENSG00000136861	32.81485191	28.03039751	21.72336233	31.57079521	28.09938358	24.18363824	31.88392068	27.42670834	34.34880634	31.45580432	32.80893816	38.76948749	37.48602084	37.37821034	39.77105826	36.26362141	31.72390944	30.83226909	16.30531116	30.42109743	27.67942489	50.90458393	52.76258353	45.65298425	26.36182058	26.70465118
ENSG00000167749	0	3.114488612	0	0	0	0	0	0	0	1.209838628	0	0	0	0	0	0	0	0	0	0	0	0	0	0	0	0
ENSG00000162676	0	0	3.833534528	0	0	2.015303187	1.494558782	0	2.216052022	2.419677256	0.683519545	0	0.681564015	0.934455259	2.840789875	1.295129336	0.793097736	0.856451919	0.959135951	0	1.628201464	0	1.034560461	0	2.636182058	0
ENSG00000136457	2.983168355	3.114488612	2.555689685	0	4.844721308	4.030606373	0.498186261	0	1.108026011	0	2.050558635	0	0	0	0	0	2.379293208	0	0	0.845030484	1.628201464	18.43097004	2.586401153	0	2.636182058	1.405507957
ENSG00000206384	0	1.038162871	0	2.104719681	0.968944262	0	0	0.623334281	0	0	12.30335181	0	0.681564015	0	3.787719834	0	0	0	9.591359505	3.380121937	11.39741025	0.87766524	3.103681384	6.225406944	0	0
ENSG00000167107	5.96633671	6.228977224	0	4.209439361	3.875777046	5.038257967	8.469166431	11.22001705	1.108026011	4.234435197	2.73407818	4.473402403	6.815640153	10.27900784	3.787719834	6.47564668	8.724075096	9.420971109	11.50963141	6.760243874	6.512805856	4.388326201	7.241923229	6.225406944	10.54472823	5.622031826
ENSG00000164659	5.96633671	4.152651482	8.944913899	4.209439361	2.906832785	1.007651593	3.985490085	0	2.216052022	2.419677256	2.73407818	1.491134134	4.089384092	2.803365776	4.734649792	2.590258672	2.379293208	5.138711514	0	0.845030484	3.256402928	0	1.551840692	2.075135648	0	2.811015913
ENSG00000159239	0	0	0	0	0	0	0.498186261	0	1.108026011	0.604919314	0	0	0	0.934455259	0	0	0.793097736	0	0	0	0	0.87766524	0	0	0	0
ENSG00000264324	0	0	0	0	0	0	0	0	0	0	0	0	0.681564015	0	0	0	0	0	0	1.690060969	0	0	0	0	0	0
ENSG00000167393	5.96633671	4.152651482	2.555689685	4.209439361	4.844721308	4.030606373	2.490931303	8.726679928	7.756182076	1.814757942	2.050558635	0.745567067	4.089384092	0.934455259	0.946929958	0	7.137879624	6.851615352	3.836543802	4.225152421	1.628201464	3.510660961	2.069120923	4.150271296	2.636182058	2.811015913
ENSG00000204227	5.96633671	17.6487688	16.61198296	27.36135585	27.13043932	26.19894143	15.94196034	19.94669698	14.40433814	16.93774079	17.77150817	23.11257908	10.22346023	11.2134631	17.04473925	29.78797473	19.03434566	21.41129798	10.55049546	13.52048775	16.28201464	10.53198288	19.65664876	12.45081389	26.36182058	27.40740515
ENSG00000154642	11.93267342	6.228977224	6.389224214	2.104719681	14.53416392	11.08416753	15.94196034	16.20669129	8.864208087	16.33282148	18.45502772	11.18350601	8.178768184	14.01682888	14.20394938	10.36103469	11.89646604	15.41613454	4.795679753	8.450304843	9.769208785	14.04264384	12.41472554	16.60108518	10.54472823	10.54130967
ENSG00000065911	29.83168355	23.87774602	34.50181075	21.04719681	11.62733114	14.10712231	16.93833286	18.07669414	36.56485836	12.09838628	9.569273631	23.85814615	17.7206644	20.55801569	9.469299585	22.01719871	7.137879624	3.425807676	28.77407852	32.1111584	17.91021611	10.53198288	7.75920346	20.75135648	13.18091029	17.56884946
ENSG00000178952	86.5118823	87.20568113	102.2275874	126.2831808	115.3043671	96.73455296	59.28416502	70.4367737	85.31800284	92.55265503	72.45307178	64.86433484	53.16199319	94.37998111	87.11755618	86.77366551	114.206074	78.79357655	96.872731	79.43286552	91.17928199	70.21321922	83.79939736	49.80325555	102.8111003	101.8993269
ENSG00000169223	47.73069368	50.86998066	79.22638025	94.71238563	89.14287206	59.45144401	54.80048867	64.82676518	108.5865491	49.60338374	45.79580952	75.30227378	49.0726091	71.95305491	69.12588697	94.54444152	71.37879624	54.81292282	117.014586	44.78661567	86.2946776	57.04824061	54.31442422	39.42757731	68.54073351	66.05887396
ENSG00000151276	26.8485152	25.95407176	14.05629327	12.62831808	18.40994097	13.09947071	9.465538952	10.59668277	12.18828612	3.629515884	10.25279318	13.42020721	22.49161251	8.410097327	23.67324896	9.065905351	12.68956378	16.27258646	2.877407852	6.760243874	8.141007321	21.06396577	8.793763921	18.67622083	7.908546175	9.838555696
ENSG00000115648	14.91584178	35.2975376	43.44672465	35.78023457	46.50932455	37.28310895	15.94196034	19.3233627	26.59262426	10.88854765	19.82206681	17.14804254	32.71507273	28.03365776	24.62017892	28.49284539	12.68956378	13.7032307	7.673087604	10.9853963	15.46791391	79.86753686	21.72576969	12.45081389	21.08945647	14.05507957
ENSG00000139329	86.5118823	124.5795445	63.89224214	56.82743138	50.3851016	99.75750774	239.6275914	109.7068334	158.4477196	286.7317548	189.334914	140.9121757	94.73739813	99.98671266	82.38290639	252.5502205	114.206074	157.5871531	281.0268335	316.0414011	201.0828808	3.510660961	281.9177257	99.6065111	142.3538311	80.11395353
ENSG00000154832	2.983168355	14.53428019	11.50060358	14.73303776	9.689442616	18.13772868	15.94196034	13.71335417	15.51236415	9.073789709	6.151675906	7.455670671	14.99440834	8.410097327	6.628509709	10.36103469	11.89646604	11.13387495	8.632223555	11.83042678	16.28201464	13.1649786	11.8974453	16.60108518	5.272364116	14.75783354
ENSG00000196455	2.983168355	4.152651482	5.111379371	4.209439361	8.720498354	6.04590956	7.47279391	5.610008525	5.540130055	8.468870395	7.518714996	6.710103604	8.178768184	6.54118681	11.3631595	10.36103469	11.1033683	3.425807676	9.591359505	10.14036581	8.141007321	4.388326201	6.724642998	10.37567824	7.908546175	6.324785805
ENSG00000245848	0	0	0	0	0	0	0	0	0	0	0	0	0	0	0	0	0	0	0	0	0	0	0.517280231	0	0	0
ENSG00000250317	11.93267342	18.68693167	28.11258654	14.73303776	18.40994097	28.21424461	19.92745043	14.33668845	17.72841617	15.72790216	18.45502772	17.14804254	17.7206644	37.37821034	18.93859917	12.95129336	22.20673661	14.55968262	23.01926281	13.52048775	19.53841757	23.69696149	15.51840692	18.67622083	21.08945647	19.67711139
ENSG00000165192	0	0	0	0	0	0	0	0	0	0	0	0	0	0.934455259	0	0	0	0	0	0.845030484	0	0	0.517280231	0	0	0
ENSG00000167969	59.6633671	62.28977224	37.05750044	44.19911329	58.13665569	50.38257967	20.92382295	31.16671403	34.34880634	26.0115305	38.96061407	31.31381682	29.30725266	61.67404706	36.93026838	44.03439742	35.68939812	35.9709806	35.48803017	31.26612792	44.77554026	37.73960533	33.10593476	33.20217037	52.72364116	47.08451655
ENSG00000139926	8.949505065	16.61060593	30.66827623	23.15191649	21.31677375	16.12242549	15.44377408	13.09001989	13.29631213	22.98693393	30.07485998	15.65690841	29.98881667	7.475642068	9.469299585	24.60745738	17.44815019	22.2677499	31.65148637	21.97079259	21.98071977	1.75533048	21.20848946	33.20217037	31.6341847	14.75783354
ENSG00000155816	0	7.267140094	1.277844843	6.314159042	0.968944262	1.007651593	9.465538952	4.363339964	2.216052022	7.863951081	8.885754086	3.727835336	6.134076138	0.934455259	3.787719834	0	4.758586416	5.995163433	6.713951654	4.225152421	1.628201464	1.75533048	4.655522076	6.225406944	2.636182058	2.811015913
ENSG00000162877	0	0	0	0	0	1.007651593	0	0	0	0.604919314	0	2.236701201	0	0	0	0	0.793097736	0	0	0	0.814100732	0	0	0	0	0
ENSG00000102984	0	0	0	0	0	1.007651593	0.996372521	0	1.108026011	0	1.36703909	0	0.681564015	0.934455259	0.946929958	0	0	0.856451919	0	0.845030484	0.814100732	0	0	0	0	0
ENSG00000172936	5.96633671	8.305302965	14.05629327	16.83775745	11.62733114	10.07651593	16.93833286	22.4400341	23.26854623	22.98693393	12.30335181	20.87587788	9.541896214	21.49247095	6.628509709	27.19771605	17.44815019	8.56451919	26.85580661	18.59067065	22.7948205	21.06396577	17.07024761	24.90162778	18.45327441	19.67711139
ENSG00000284308	0	1.038162871	0	2.104719681	4.844721308	4.030606373	1.494558782	13.09001989	5.540130055	9.073789709	4.101117271	2.982268268	4.770948107	4.672276293	3.787719834	6.47564668	15.86195472	17.12903838	1.918271901	1.690060969	0.814100732	14.92030908	5.172802306	2.075135648	5.272364116	0
ENSG00000091490	41.76435697	37.37386334	51.11379371	14.73303776	29.06832785	27.20659302	62.27328258	47.37340532	94.18221093	45.97386786	37.59357498	59.64536537	36.12289281	39.24712086	38.8241283	59.57594945	25.37912755	33.40162484	106.4640905	28.73103647	47.21784246	60.55890157	43.9688196	70.55461203	34.27036676	30.92117505
ENSG00000173157	0	0	0	0	0	0	0	0	0	0	0	0	0	0	0	0	0	0.856451919	0	0	0	0	0	0	0	0
ENSG00000133065	2.983168355	3.114488612	0	4.209439361	0.968944262	3.02295478	7.97098017	8.103345647	2.216052022	7.863951081	2.050558635	3.727835336	7.497204168	4.672276293	9.469299585	6.47564668	9.517172832	23.98065373	5.754815703	6.760243874	4.07050366	10.53198288	1.551840692	2.075135648	0	13.35232559
ENSG00000147872	44.74752533	29.06856038	24.27905201	33.67551489	42.63354751	40.30606373	10.96009773	9.973348489	28.80867628	10.88854765	20.50558635	18.63917668	20.44692046	11.2134631	18.93859917	32.3782334	9.517172832	5.995163433	41.24284587	45.63164615	14.65381318	2.632995721	10.86288484	31.12703472	55.35982322	22.48812731
ENSG00000112559	2.983168355	1.038162871	5.111379371	2.104719681	3.875777046	1.007651593	11.45828399	3.740005683	4.432104044	10.88854765	5.468156361	3.727835336	2.044692046	7.475642068	1.893859917	5.180517344	3.96548868	5.138711514	2.877407852	5.91521339	3.256402928	5.265991441	6.724642998	0	7.908546175	7.730293761
ENSG00000204843	35.79802026	18.68693167	17.8898278	39.98967393	24.22360654	20.15303187	15.44377408	25.5567055	26.59262426	21.7770953	31.44189907	23.85814615	21.81004849	27.0992025	23.67324896	16.83668137	28.5515185	36.82743252	25.89667066	13.52048775	23.60892123	16.67563956	31.55409407	26.97676342	31.6341847	23.19088128
ENSG00000089163	0	0	1.277844843	0	0.968944262	1.007651593	0	0.623334281	0	0	0	0.745567067	0.681564015	0	1.893859917	0	0	0.856451919	0	1.690060969	0	0	0.517280231	2.075135648	0	0
ENSG00000183570	0	0	0	0	0	1.007651593	0.498186261	1.246668561	2.216052022	0.604919314	0	0.745567067	0	0	0	2.590258672	1.586195472	0.856451919	0.959135951	0	0.814100732	0	0.517280231	4.150271296	2.636182058	0.702753978
ENSG00000180875	5.96633671	2.076325741	1.277844843	0	1.937888523	3.02295478	12.95284278	3.116671403	3.324078033	8.468870395	4.101117271	0	4.089384092	7.475642068	0	1.295129336	5.551684152	15.41613454	21.10099091	0.845030484	2.442302196	0	6.724642998	4.150271296	2.636182058	4.919277848
ENSG00000170890	0	0	0	0	0.968944262	3.02295478	0	0	0	0	0	0	0	0	0	0	0	0	0.959135951	0	0	0	0	0	0	0
ENSG00000083312	68.61287217	49.83181779	42.16887981	46.30383297	31.97516063	37.28310895	38.85852833	37.40005683	38.78091038	27.82628844	43.06173134	38.02392042	35.4413288	35.50929982	43.55877809	34.96849207	31.72390944	52.24356706	42.20198182	49.01176809	38.26273441	45.63859249	32.58865453	45.65298425	26.36182058	33.02943698
ENSG00000175354	11.93267342	24.91590889	16.61198296	21.04719681	20.34782949	20.15303187	53.30592989	26.80337406	52.07722251	30.85088501	28.70782089	43.24288989	26.5809966	28.03365776	24.62017892	45.32952676	26.96532302	23.98065373	40.28370992	34.64624986	26.05122343	27.20762245	21.20848946	39.42757731	52.72364116	32.326683
ENSG00000156509	0	1.038162871	0	0	0	1.007651593	0.498186261	0	1.108026011	1.209838628	0.683519545	0.745567067	0	0	0	0	0.793097736	1.712903838	0	0.845030484	0	0	1.034560461	0	0	0
ENSG00000087076	0	1.038162871	0	0	0.968944262	2.015303187	1.992745043	1.870002842	1.108026011	1.209838628	2.050558635	2.236701201	0.681564015	1.868910517	0	1.295129336	3.172390944	0.856451919	5.754815703	1.690060969	3.256402928	4.388326201	3.620961614	4.150271296	2.636182058	0.702753978
ENSG00000135097	5.96633671	1.038162871	1.277844843	0	1.937888523	1.007651593	2.490931303	2.493337122	0	1.814757942	4.101117271	2.982268268	1.363128031	3.737821034	4.734649792	1.295129336	3.172390944	6.851615352	4.795679753	2.535091453	7.326906589	3.510660961	2.586401153	0	0	0
ENSG00000164291	5.96633671	3.114488612	3.833534528	0	4.844721308	3.02295478	5.480048867	1.870002842	1.108026011	1.209838628	4.784636816	2.982268268	3.407820077	0.934455259	2.840789875	0	3.96548868	4.282259595	4.795679753	5.070182906	1.628201464	0.87766524	5.172802306	8.300542592	2.636182058	2.108261935
ENSG00000104299	5.96633671	7.267140094	6.389224214	4.209439361	3.875777046	7.053561153	2.490931303	4.363339964	9.972234098	2.419677256	4.101117271	2.236701201	2.044692046	1.868910517	2.840789875	2.590258672	2.379293208	4.282259595	9.591359505	4.225152421	3.256402928	1.75533048	4.138241845	0	5.272364116	3.513769892
ENSG00000147669	32.81485191	30.10672325	44.7245695	35.78023457	17.44099671	32.24485099	28.89480312	30.54337975	40.9969624	30.2459657	19.82206681	24.60371321	25.21786857	61.67404706	33.14254855	45.32952676	32.51700718	16.27258646	32.61062232	21.12576211	28.49352562	25.45229197	23.27761038	14.52594954	44.81509499	30.92117505
ENSG00000111596	38.78118862	31.14488612	34.50181075	33.67551489	40.69565899	37.28310895	42.84401842	28.67337691	35.45683235	36.90007815	36.91005544	32.80495095	34.07820077	32.70593405	34.08947851	31.08310406	39.6548868	29.97581717	36.44716612	41.40649373	35.82043221	42.12793153	35.17505568	39.42757731	34.27036676	41.46248472
ENSG00000067208	29.83168355	20.76325741	24.27905201	21.04719681	33.91304915	21.16068346	26.90205807	25.5567055	15.51236415	25.40661118	24.60670362	42.49732283	31.3519447	14.95128414	28.40789875	23.31232805	39.6548868	38.54033636	34.52889422	20.28073162	13.83971244	24.57462673	22.76033015	31.12703472	21.08945647	18.27160344
ENSG00000180879	963.5633787	372.7004705	704.0925083	397.7920196	454.4348587	409.1065469	442.3893995	161.4435787	813.291092	173.6118431	246.7505558	361.6000275	318.9719592	265.3852934	403.3921623	836.653551	216.5156819	137.032307	641.6619509	214.637743	353.3197177	135.160447	205.8775318	464.8303851	456.0594961	179.9050184
ENSG00000155729	17.89901013	16.61060593	12.77844843	14.73303776	10.65838688	5.038257967	11.45828399	10.59668277	7.756182076	10.28362834	10.93631272	11.92907307	8.860332199	14.95128414	11.3631595	6.47564668	8.724075096	11.99032687	11.50963141	13.52048775	10.58330952	13.1649786	11.38016507	8.300542592	7.908546175	7.027539783
ENSG00000115414	47.73069368	64.36609798	25.55689685	58.93215106	70.73293109	25.19128983	42.34583215	41.7633968	42.10498842	127.0330559	63.56731769	60.39093244	45.66478903	21.49247095	50.1872878	126.9226749	22.20673661	65.94679777	491.0776067	490.1176809	122.9292105	3.510660961	142.2520634	120.3578676	242.5287494	99.08831094
ENSG00000110076	2.983168355	2.076325741	2.555689685	0	4.844721308	1.007651593	10.46191147	4.986674244	8.864208087	0.604919314	3.417597725	3.727835336	2.044692046	2.803365776	0.946929958	2.590258672	0.793097736	1.712903838	4.795679753	0.845030484	1.628201464	0	3.620961614	6.225406944	7.908546175	0
ENSG00000197498	23.86534684	12.45795445	24.27905201	18.94247713	11.62733114	18.13772868	7.97098017	15.58335701	18.83644219	19.35741805	12.30335181	16.40247548	11.58658826	16.82019465	14.20394938	9.065905351	15.86195472	11.13387495	7.673087604	14.36551823	10.58330952	13.1649786	13.96656623	8.300542592	18.45327441	28.11015913
ENSG00000081479	0	3.114488612	1.277844843	4.209439361	0.968944262	5.038257967	13.9492153	3.116671403	1.108026011	15.72790216	20.50558635	3.727835336	8.178768184	2.803365776	4.734649792	0	7.137879624	6.851615352	12.46876736	10.14036581	7.326906589	0	6.207362768	4.150271296	5.272364116	0
ENSG00000182901	0	0	0	0	0	0	0.498186261	0	0	3.629515884	0	0	0	0.934455259	0	0	0	0	5.754815703	0	0	0	0.517280231	6.225406944	2.636182058	0
ENSG00000134569	0	0	0	0	1.937888523	0	3.487303825	1.870002842	1.108026011	1.209838628	3.417597725	1.491134134	4.089384092	3.737821034	0	0	3.96548868	0	0	0.845030484	2.442302196	5.265991441	2.069120923	0	0	3.513769892
ENSG00000163535	2.983168355	5.190814353	1.277844843	8.418878723	3.875777046	5.038257967	5.480048867	2.493337122	4.432104044	5.444273825	5.468156361	7.455670671	1.363128031	6.54118681	6.628509709	3.885388008	4.758586416	4.282259595	5.754815703	1.690060969	2.442302196	5.265991441	5.690082537	4.150271296	5.272364116	2.108261935
ENSG00000065809	146.1752494	120.426893	104.7832771	75.7699085	84.29815075	63.48205038	59.28416502	95.9934792	107.4785231	81.66410738	47.16284861	96.92371872	67.47483752	112.134631	87.11755618	68.6418548	95.17172832	84.78873999	35.48803017	87.03813988	63.4998571	85.1335283	69.31555091	66.40434073	71.17691557	81.51946148
ENSG00000182149	32.81485191	45.67916631	43.44672465	27.36135585	43.60249177	30.2295478	44.3385772	36.77672255	45.42906645	41.73943266	39.64413362	38.76948749	30.67038069	35.50929982	27.4609688	34.96849207	36.48249586	32.54517292	39.32457397	43.94158518	44.77554026	38.61727057	38.27873707	22.82649213	34.27036676	38.65146881
ENSG00000138650	0	2.076325741	0	0	0.968944262	3.02295478	1.494558782	2.493337122	2.216052022	1.814757942	0.683519545	0.745567067	2.044692046	2.803365776	0	0	0	0.856451919	0.959135951	1.690060969	0	0	1.551840692	2.075135648	0	0
ENSG00000198914	0	0	0	0	0	0	0.498186261	0.623334281	0	0.604919314	0	0.745567067	0	0	0	0	0	0	0.959135951	0	0	0	0	0	0	0
ENSG00000116962	2.983168355	11.41979158	15.33413811	12.62831808	11.62733114	8.061212747	19.92745043	7.480011367	24.37657224	30.85088501	19.82206681	19.38474374	6.815640153	5.606731551	7.575439668	24.60745738	7.93097736	5.995163433	30.69235042	42.25152421	17.91021611	0.87766524	28.96769292	24.90162778	21.08945647	11.24406365
ENSG00000067829	8.949505065	21.80142028	21.72336233	21.04719681	21.31677375	35.26780577	18.43289164	19.3233627	24.37657224	22.98693393	23.92318408	26.09484735	19.76535644	27.0992025	21.77938905	22.01719871	31.72390944	29.11936525	33.56975827	18.59067065	26.86532416	28.08528769	27.41585222	33.20217037	28.99800264	19.67711139
ENSG00000178188	8.949505065	14.53428019	15.33413811	16.83775745	11.62733114	11.08416753	15.94196034	16.83002557	13.29631213	14.51806353	12.98687136	13.42020721	21.12848447	18.68910517	11.3631595	16.83668137	22.20673661	12.84677879	3.836543802	4.225152421	12.21151098	18.43097004	15.00112669	24.90162778	5.272364116	12.64957161
ENSG00000119574	0	7.267140094	3.833534528	12.62831808	6.782609831	2.015303187	3.985490085	6.856677086	7.756182076	5.444273825	6.835195451	8.946804805	4.089384092	10.27900784	3.787719834	5.180517344	11.1033683	7.708067271	2.877407852	8.450304843	6.512805856	7.898987162	5.172802306	2.075135648	0	5.622031826
ENSG00000141971	26.8485152	12.45795445	12.77844843	12.62831808	12.5962754	13.09947071	12.45465652	14.96002273	6.648156066	15.12298285	17.08798863	17.89360961	10.22346023	15.88573939	10.41622954	23.31232805	15.86195472	12.84677879	13.42790331	9.295335327	10.58330952	8.776652402	11.38016507	10.37567824	5.272364116	18.97435741
ENSG00000135972	11.93267342	10.38162871	14.05629327	8.418878723	15.50310818	8.061212747	10.96009773	11.22001705	19.9444682	11.49346696	15.03742999	8.201237738	13.63128031	21.49247095	17.99166921	15.54155203	19.8274434	10.27742303	9.591359505	7.605274359	14.65381318	5.265991441	10.86288484	12.45081389	13.18091029	19.67711139
ENSG00000139132	11.93267342	10.38162871	10.22275874	16.83775745	19.37888523	17.13007709	14.44740156	14.96002273	12.18828612	11.49346696	17.77150817	14.91134134	19.76535644	8.410097327	22.726319	19.42694004	7.93097736	17.12903838	31.65148637	25.35091453	21.16661903	14.04264384	18.10480807	18.67622083	44.81509499	9.838555696
ENSG00000184378	0	0	1.277844843	2.104719681	0	0	0	0.623334281	0	0	0.683519545	0	0	0	0	1.295129336	0.793097736	0	0	1.690060969	0	0	0	2.075135648	2.636182058	0.702753978
ENSG00000118997	23.86534684	10.38162871	8.944913899	2.104719681	10.65838688	13.09947071	9.963725213	29.29671119	7.756182076	30.2459657	28.02430135	29.07711562	25.21786857	12.14791836	34.08947851	10.36103469	48.3789619	89.07099958	1.918271901	14.36551823	11.39741025	56.17057537	31.03681384	10.37567824	21.08945647	8.43304774
ENSG00000178015	0	0	0	0	0	0	0	0	0	0	0	0	0.681564015	0	0	0	0	0	0	0	0.814100732	0	0	0	0	0
ENSG00000183760	0	0	0	0	0	0	0	0	0	0	0.683519545	0	0	0.934455259	0	0	0	0	0	0	0	0	0	0	0	0
ENSG00000090975	0	1.038162871	0	4.209439361	0.968944262	1.007651593	3.487303825	2.493337122	0	0.604919314	2.050558635	1.491134134	1.363128031	3.737821034	2.840789875	1.295129336	0.793097736	1.712903838	1.918271901	3.380121937	0.814100732	0.87766524	2.069120923	0	2.636182058	1.405507957
ENSG00000100211	8.949505065	15.57244306	15.33413811	18.94247713	16.47205245	14.10712231	9.963725213	20.57003126	12.18828612	33.27056227	13.6703909	8.946804805	13.63128031	26.16474724	16.09780929	9.065905351	26.17222529	27.40646141	5.754815703	14.36551823	12.21151098	26.32995721	24.82945107	6.225406944	18.45327441	12.64957161
ENSG00000085274	0	10.38162871	8.944913899	12.62831808	11.62733114	9.06886434	10.46191147	11.22001705	9.972234098	9.073789709	5.468156361	5.964536537	8.860332199	6.54118681	5.681579751	9.065905351	5.551684152	9.420971109	6.713951654	6.760243874	4.07050366	14.04264384	13.96656623	6.225406944	7.908546175	9.135801718
ENSG00000175449	0	0	1.277844843	0	0	2.015303187	0.996372521	0.623334281	3.324078033	0.604919314	1.36703909	0	0.681564015	0.934455259	0.946929958	0	0.793097736	0	0	1.690060969	1.628201464	0.87766524	1.551840692	0	2.636182058	0.702753978
ENSG00000159579	8.949505065	17.6487688	16.61198296	8.418878723	16.47205245	19.14538027	14.94558782	16.20669129	16.62039016	18.75249873	18.45502772	14.91134134	19.76535644	15.88573939	17.04473925	24.60745738	21.41363887	17.9854903	16.30531116	18.59067065	19.53841757	26.32995721	17.07024761	14.52594954	5.272364116	17.56884946
ENSG00000183715	0	2.076325741	1.277844843	2.104719681	0	4.030606373	0	0	0	0	0.683519545	0	2.726256061	0	0	0	0	0	0	0	0	0	0	0	0	0
ENSG00000145757	0	0	0	0	0	0	0.996372521	0	0	0	0	0	0.681564015	0.934455259	0	1.295129336	0	0	0	0.845030484	0	0	0	0	0	0
ENSG00000007392	2.983168355	10.38162871	5.111379371	6.314159042	8.720498354	10.07651593	26.90205807	15.58335701	12.18828612	12.70330559	7.518714996	8.201237738	15.67597235	9.344552585	4.734649792	12.95129336	8.724075096	9.420971109	8.632223555	26.19594501	4.07050366	7.021321922	9.311044151	24.90162778	13.18091029	6.324785805
ENSG00000162551	11.93267342	11.41979158	8.944913899	23.15191649	8.720498354	14.10712231	10.96009773	4.986674244	21.05249421	6.654112453	8.885754086	23.85814615	3.407820077	9.344552585	9.469299585	11.65616402	0	5.995163433	4.795679753	9.295335327	10.58330952	125.5061294	8.27648369	6.225406944	5.272364116	8.43304774
ENSG00000062038	11.93267342	4.152651482	3.833534528	18.94247713	6.782609831	3.02295478	12.45465652	22.4400341	27.70065027	53.23289963	18.45502772	29.82268268	12.94971629	16.82019465	12.31008946	16.83668137	19.03434566	22.2677499	0.959135951	21.97079259	46.40374173	10.53198288	32.0713743	16.60108518	23.72563852	43.57074665
ENSG00000141556	11.93267342	11.41979158	3.833534528	8.418878723	5.813665569	4.030606373	9.963725213	3.740005683	5.540130055	6.049193139	7.518714996	7.455670671	9.541896214	0.934455259	5.681579751	5.180517344	1.586195472	0.856451919	3.836543802	4.225152421	5.698705124	9.654317642	5.172802306	2.075135648	5.272364116	5.622031826
ENSG00000171757	0	3.114488612	0	6.314159042	1.937888523	1.007651593	0.996372521	5.610008525	1.108026011	4.234435197	2.050558635	1.491134134	6.815640153	1.868910517	3.787719834	0	6.344781888	5.138711514	0	5.91521339	0.814100732	7.898987162	4.655522076	0	0	0
ENSG00000034677	11.93267342	37.37386334	21.72336233	14.73303776	21.31677375	18.13772868	33.37847946	28.67337691	23.26854623	21.17217599	23.92318408	32.05938389	28.62568864	21.49247095	23.67324896	27.19771605	26.17222529	33.40162484	21.10099091	27.88600598	18.72431684	15.79797432	22.76033015	35.27730601	36.90654881	18.27160344
ENSG00000187735	38.78118862	58.13712075	40.89103497	35.78023457	48.44721308	53.40553445	38.85852833	34.90671971	29.91670229	31.45580432	55.36508315	41.75175576	47.70948107	50.46058396	35.98333842	38.85388008	56.30993926	57.38227858	30.69235042	43.94158518	40.7050366	43.00559677	46.03794053	47.7281199	44.81509499	30.92117505
ENSG00000011465	250.5861418	318.7160013	231.2899165	105.235984	209.2919605	299.2725232	539.5357203	268.0337406	258.1700605	456.714082	408.0611684	271.3864124	262.4021459	262.5819276	183.7044119	448.1147502	233.9638321	273.2081622	450.7938967	476.5971931	420.0759777	3.510660961	396.2366567	373.5244166	403.3358549	125.0902081
ENSG00000251322	5.96633671	2.076325741	1.277844843	8.418878723	4.844721308	1.007651593	6.476421388	4.986674244	3.324078033	1.209838628	3.417597725	0	14.31284432	1.868910517	2.840789875	3.885388008	0	3.425807676	6.713951654	9.295335327	2.442302196	0	1.551840692	2.075135648	0	1.405507957
ENSG00000086619	20.88217849	7.267140094	14.05629327	8.418878723	9.689442616	14.10712231	13.45102904	9.973348489	8.864208087	3.629515884	12.98687136	14.16577428	19.08379243	4.672276293	16.09780929	12.95129336	5.551684152	9.420971109	21.10099091	12.67545726	4.884604392	14.92030908	7.241923229	8.300542592	5.272364116	8.43304774
ENSG00000104450	5.96633671	22.83958315	7.667069056	12.62831808	16.47205245	16.12242549	12.95284278	41.7633968	8.864208087	38.71483609	15.72094954	41.00618869	24.53630455	21.49247095	18.93859917	16.83668137	44.41347322	46.24840363	2.877407852	15.21054872	9.769208785	21.06396577	33.62321499	10.37567824	15.81709235	20.37986537
ENSG00000158869	8.949505065	6.228977224	12.77844843	2.104719681	5.813665569	5.038257967	28.39661686	43.63339964	33.24078033	29.64104638	17.77150817	35.04165215	6.815640153	20.55801569	17.04473925	81.59314816	19.03434566	12.84677879	76.73087604	70.1375302	30.12172709	4.388326201	31.55409407	24.90162778	36.90654881	33.02943698
ENSG00000169220	2.983168355	4.152651482	1.277844843	8.418878723	9.689442616	4.030606373	10.46191147	8.103345647	13.29631213	5.444273825	9.569273631	5.21896947	2.726256061	5.606731551	2.840789875	7.770776015	9.517172832	8.56451919	8.632223555	3.380121937	8.141007321	1.75533048	7.241923229	0	13.18091029	7.027539783
ENSG00000138074	5.96633671	6.228977224	6.389224214	8.418878723	3.875777046	6.04590956	6.476421388	4.986674244	5.540130055	1.814757942	0.683519545	6.710103604	3.407820077	1.868910517	3.787719834	6.47564668	8.724075096	1.712903838	5.754815703	5.070182906	3.256402928	3.510660961	4.655522076	6.225406944	5.272364116	11.94681763
ENSG00000139438	0	4.152651482	3.833534528	0	3.875777046	1.007651593	3.985490085	5.610008525	5.540130055	4.839354511	2.050558635	4.473402403	2.044692046	5.606731551	3.787719834	3.885388008	4.758586416	3.425807676	0.959135951	1.690060969	7.326906589	6.143656681	6.724642998	2.075135648	2.636182058	6.324785805
ENSG00000188306	0	0	0	0	0	0	0	0	0	0	0	0	0	0.934455259	0	0	0	0	0	0.845030484	0	0	0	0	0	0
ENSG00000151572	0	3.114488612	5.111379371	2.104719681	1.937888523	1.007651593	2.490931303	0.623334281	0	0	0	2.982268268	2.044692046	0.934455259	1.893859917	1.295129336	1.586195472	3.425807676	0	0	0.814100732	3.510660961	0	0	2.636182058	0
ENSG00000111328	199.8722798	101.7399613	164.8419847	166.2728548	108.5217573	139.0559199	63.2696551	58.59342237	103.046419	80.45426875	75.18714996	87.97691392	62.02232539	125.2170046	97.53378573	101.0200882	72.96499171	56.52582666	53.71161323	79.43286552	107.4612966	56.17057537	95.69684267	49.80325555	86.99400792	103.3048348
ENSG00000185960	0	3.114488612	1.277844843	0	0.968944262	7.053561153	0.498186261	2.493337122	1.108026011	1.814757942	0.683519545	0.745567067	2.044692046	0.934455259	2.840789875	0	0.793097736	2.569355757	0	1.690060969	2.442302196	0.87766524	1.034560461	0	2.636182058	2.811015913
ENSG00000077585	2.983168355	4.152651482	8.944913899	6.314159042	4.844721308	2.015303187	8.469166431	5.610008525	6.648156066	9.073789709	6.151675906	5.21896947	8.860332199	2.803365776	5.681579751	6.47564668	9.517172832	5.138711514	7.673087604	5.070182906	7.326906589	10.53198288	4.138241845	4.150271296	7.908546175	4.21652387
ENSG00000114248	2.983168355	0	2.555689685	0	0	1.007651593	0	0	0	0	1.36703909	0	0	0	0	0	0	0	0	0	0	2.632995721	0	0	0	0
ENSG00000136504	8.949505065	14.53428019	11.50060358	18.94247713	19.37888523	17.13007709	10.46191147	21.19336554	11.08026011	15.12298285	17.77150817	17.14804254	11.58658826	16.82019465	14.20394938	15.54155203	22.20673661	14.55968262	14.38703926	15.21054872	28.49352562	17.5533048	15.51840692	18.67622083	5.272364116	6.324785805
ENSG00000144228	8.949505065	16.61060593	19.16767264	8.418878723	9.689442616	5.038257967	12.95284278	13.71335417	12.18828612	14.51806353	10.93631272	12.67464014	12.26815228	11.2134631	20.83245909	12.95129336	12.68956378	14.55968262	24.93753471	17.74564017	13.02561171	15.79797432	7.241923229	8.300542592	10.54472823	10.54130967
ENSG00000151657	2.983168355	3.114488612	5.111379371	2.104719681	7.751554092	8.061212747	12.45465652	6.856677086	8.864208087	4.234435197	6.835195451	8.946804805	7.497204168	8.410097327	7.575439668	9.065905351	7.93097736	11.99032687	6.713951654	10.9853963	5.698705124	7.898987162	7.241923229	4.150271296	7.908546175	3.513769892
ENSG00000174502	2.983168355	0	0	0	0	0	0.996372521	0.623334281	0	0	0	0	0	0	0	0	0	0	0	0	0	0	0.517280231	0	0	0.702753978
ENSG00000167914	0	0	0	0	0	0	0.498186261	0.623334281	0	0	0	0	0.681564015	0	0.946929958	0	0.793097736	0	5.754815703	5.070182906	0.814100732	0	0.517280231	0	7.908546175	0
ENSG00000205755	0	0	0	0	0	0	0.498186261	0	1.108026011	0.604919314	1.36703909	0	0	0	0	1.295129336	0	0	0.959135951	0	0	0	0	0	0	0.702753978
ENSG00000277481	0	1.038162871	1.277844843	0	0	0	0.498186261	0	0	0.604919314	0	0	0	0	0	0	0	0	0	0	0	0	0	0	0	0
ENSG00000051825	11.93267342	5.190814353	2.555689685	4.209439361	6.782609831	4.030606373	7.47279391	6.233342805	2.216052022	2.419677256	6.151675906	4.473402403	3.407820077	3.737821034	6.628509709	5.180517344	8.724075096	9.420971109	7.673087604	6.760243874	2.442302196	5.265991441	4.138241845	6.225406944	10.54472823	1.405507957
ENSG00000121578	14.91584178	21.80142028	15.33413811	12.62831808	19.37888523	13.09947071	30.3893619	23.06336838	14.40433814	21.7770953	19.82206681	22.36701201	13.63128031	19.62356043	11.3631595	15.54155203	20.62054114	14.55968262	15.34617521	32.1111584	21.98071977	53.53757965	23.79489061	24.90162778	18.45327441	16.86609548
ENSG00000154511	2.983168355	7.267140094	2.555689685	0	2.906832785	2.015303187	11.45828399	6.233342805	5.540130055	6.654112453	7.518714996	5.21896947	6.134076138	7.475642068	4.734649792	15.54155203	7.137879624	1.712903838	11.50963141	0.845030484	1.628201464	2.632995721	6.724642998	16.60108518	5.272364116	2.811015913
ENSG00000254535	0	1.038162871	2.555689685	4.209439361	0.968944262	2.015303187	1.494558782	0.623334281	0	0	0.683519545	0.745567067	0	0	2.840789875	0	0.793097736	0	0.959135951	1.690060969	2.442302196	0	1.034560461	2.075135648	0	0.702753978
ENSG00000224470	17.89901013	11.41979158	6.389224214	10.5235984	9.689442616	12.09181912	10.96009773	8.726679928	15.51236415	12.09838628	12.98687136	8.946804805	12.26815228	4.672276293	6.628509709	6.47564668	11.89646604	13.7032307	8.632223555	6.760243874	1.628201464	10.53198288	10.34560461	10.37567824	5.272364116	8.43304774
ENSG00000122406	1097.805955	1101.490806	1326.402947	930.2860988	1206.335606	1230.342595	703.9371863	622.7109463	855.3960804	692.6326144	848.2477555	879.0235721	740.1785206	1188.627089	909.0527602	879.3928191	887.4763666	654.3292661	891.996434	716.5858507	924.8184316	536.2534618	648.6694092	761.5747828	1072.926098	918.4994496
ENSG00000180900	5.96633671	11.41979158	7.667069056	23.15191649	10.65838688	10.07651593	11.45828399	12.46668561	9.972234098	13.30822491	8.885754086	11.18350601	9.541896214	10.27900784	7.575439668	9.065905351	8.724075096	8.56451919	3.836543802	13.52048775	13.02561171	17.5533048	11.38016507	10.37567824	10.54472823	17.56884946
ENSG00000184574	0	1.038162871	1.277844843	0	1.937888523	4.030606373	0	6.856677086	1.108026011	1.209838628	1.36703909	2.982268268	2.044692046	0.934455259	0	0	0.793097736	0.856451919	0.959135951	1.690060969	1.628201464	0.87766524	2.069120923	2.075135648	5.272364116	1.405507957
ENSG00000111644	0	0	0	0	3.875777046	1.007651593	0.498186261	0	0	2.419677256	0	0.745567067	0	0	0.946929958	1.295129336	0.793097736	0	0.959135951	0.845030484	1.628201464	0	0	4.150271296	0	0
ENSG00000166268	0	0	0	2.104719681	0	1.007651593	2.490931303	0.623334281	0	1.209838628	0.683519545	0	0.681564015	0.934455259	0.946929958	0	0	0	0	0	0	0.87766524	1.551840692	2.075135648	0	0
ENSG00000011485	0	1.038162871	1.277844843	2.104719681	0.968944262	1.007651593	0.498186261	3.116671403	4.432104044	0.604919314	0	2.982268268	0.681564015	5.606731551	1.893859917	0	1.586195472	3.425807676	2.877407852	0.845030484	1.628201464	4.388326201	2.069120923	4.150271296	2.636182058	1.405507957
ENSG00000130962	8.949505065	3.114488612	3.833534528	2.104719681	1.937888523	2.015303187	6.476421388	3.116671403	0	1.814757942	1.36703909	3.727835336	2.044692046	2.803365776	2.840789875	0	1.586195472	9.420971109	1.918271901	9.295335327	4.884604392	5.265991441	5.690082537	8.300542592	5.272364116	4.21652387
ENSG00000256870	101.4277241	160.9152449	149.5078466	25.25663617	84.29815075	105.8034173	65.7605864	61.71009377	45.42906645	31.45580432	79.97178678	71.57443844	202.4245125	45.78830767	127.8355444	34.96849207	93.58553285	31.688721	12.46876736	51.54685954	65.12805856	107.0751593	64.1427486	43.57784861	36.90654881	59.03133418
ENSG00000133639	122.3099026	146.3809648	178.898278	117.8643021	170.53419	125.9564492	202.7618081	142.120216	191.6884999	107.6756379	149.6907804	180.4272302	134.949675	140.1682888	185.5982719	274.5674192	213.343291	116.477461	354.8803017	219.7079259	225.5059028	114.0964812	150.5285471	392.2006375	268.8905699	141.2535496
ENSG00000138085	77.56237723	75.78588955	98.39405289	50.51327234	101.7391475	92.70394659	58.2877925	49.24340816	56.50932656	52.023061	64.25083724	50.69856056	51.11730115	68.21523387	54.92193759	66.05159613	72.17189398	34.25807676	70.01692439	42.25152421	52.91654758	37.73960533	55.34898468	68.47947638	73.81309763	56.22031826
ENSG00000008952	223.7376266	161.9534078	201.8994852	101.0265447	125.962754	161.2242549	137.0012217	91.00680496	119.6668092	78.63951081	124.4005572	109.5983589	128.1340349	95.31443637	154.3495832	158.005779	100.7234125	133.6064994	148.6660723	88.72820085	96.87798711	129.8944556	95.17956244	107.9070537	118.6281926	95.57454105
ENSG00000167754	0	1.038162871	1.277844843	0	0	0	0	0	0	1.814757942	0.683519545	0	0	0.934455259	0	0	0	0	0	0.845030484	0	0	1.034560461	0	5.272364116	0.702753978
ENSG00000120498	0	0	0	0	0	0	0	0	0	1.209838628	0	0	0	0	0	0	0.793097736	0	0	2.535091453	0	0	0	0	0	0
ENSG00000179295	23.86534684	24.91590889	25.55689685	12.62831808	27.13043932	20.15303187	33.87666572	20.57003126	14.40433814	24.19677256	29.39134044	21.62144495	24.53630455	33.64038931	22.726319	15.54155203	19.03434566	19.69839414	24.93753471	24.50588404	23.60892123	21.94163101	25.3467313	22.82649213	18.45327441	28.81291311
ENSG00000143971	8.949505065	12.45795445	14.05629327	8.418878723	11.62733114	11.08416753	8.967352692	5.610008525	5.540130055	13.30822491	9.569273631	8.201237738	11.58658826	10.27900784	10.41622954	6.47564668	12.68956378	15.41613454	0	11.83042678	7.326906589	9.654317642	11.38016507	8.300542592	5.272364116	4.919277848
ENSG00000130921	17.89901013	11.41979158	14.05629327	16.83775745	19.37888523	16.12242549	19.92745043	11.22001705	16.62039016	10.88854765	9.569273631	16.40247548	15.67597235	24.29583672	12.31008946	12.95129336	9.517172832	13.7032307	4.795679753	6.760243874	14.65381318	7.021321922	7.75920346	10.37567824	5.272364116	7.027539783
ENSG00000127328	14.91584178	16.61060593	15.33413811	14.73303776	18.40994097	22.16833505	18.43289164	18.70002842	16.62039016	16.93774079	20.50558635	14.16577428	26.5809966	18.68910517	20.83245909	7.770776015	20.62054114	22.2677499	6.713951654	15.21054872	4.07050366	40.37260105	31.03681384	10.37567824	10.54472823	26.0018972
ENSG00000129667	0	2.076325741	0	4.209439361	2.906832785	3.02295478	12.45465652	16.83002557	15.51236415	13.30822491	2.73407818	9.692371872	5.452512122	5.606731551	5.681579751	12.95129336	7.93097736	5.995163433	9.591359505	11.83042678	8.141007321	2.632995721	5.172802306	14.52594954	10.54472823	4.919277848
ENSG00000047597	0	1.038162871	0	0	0	1.007651593	0	0.623334281	2.216052022	0	0	0	0	0.934455259	1.893859917	1.295129336	0	0	3.836543802	0	0.814100732	0	1.551840692	2.075135648	0	0
ENSG00000129455	0	0	0	0	0	0	0	0	0	0	0	0	0	0	0.946929958	0	0	0	0	0	0	0	0	0	0	0
ENSG00000154839	0	0	0	0	0	1.007651593	0.498186261	0	0	1.209838628	0	0	0	0.934455259	0	0	0.793097736	0.856451919	1.918271901	0.845030484	0	0	1.034560461	2.075135648	0	0
ENSG00000075711	32.81485191	39.45018908	33.22396591	27.36135585	20.34782949	23.17598665	45.33494972	28.05004262	15.51236415	26.61644981	47.84636816	28.33154855	53.16199319	21.49247095	47.34649792	40.14900941	61.06852567	37.68388444	27.81494256	27.0409755	42.33323807	78.11220638	41.38241845	26.97676342	34.27036676	35.84045289
ENSG00000105559	5.96633671	7.267140094	10.22275874	8.418878723	12.5962754	9.06886434	13.45102904	7.480011367	7.756182076	5.444273825	16.40446908	8.201237738	8.860332199	12.14791836	3.787719834	2.590258672	7.93097736	4.282259595	22.06012686	13.52048775	8.141007321	0.87766524	11.8974453	22.82649213	13.18091029	8.43304774
ENSG00000158186	14.91584178	7.267140094	3.833534528	8.418878723	5.813665569	8.061212747	5.978235128	4.986674244	6.648156066	3.629515884	3.417597725	5.21896947	3.407820077	6.54118681	10.41622954	3.885388008	3.96548868	3.425807676	13.42790331	6.760243874	3.256402928	0.87766524	5.172802306	4.150271296	10.54472823	4.919277848
ENSG00000065613	59.6633671	74.74772668	72.83715604	84.18878723	77.51554092	66.50500516	72.73519405	67.94343658	45.42906645	76.21983355	84.75642359	81.26681032	71.56422161	67.28077861	95.63992581	47.91978543	88.82694644	127.6113359	55.62988513	111.5440239	81.41007321	214.1503186	82.24755667	101.6816467	60.63218734	82.22221546
ENSG00000173890	17.89901013	29.06856038	21.72336233	16.83775745	17.44099671	32.24485099	15.44377408	14.33668845	19.9444682	15.72790216	15.03742999	15.65690841	13.63128031	14.95128414	23.67324896	16.83668137	21.41363887	9.420971109	25.89667066	10.9853963	8.141007321	41.25026629	18.10480807	16.60108518	28.99800264	13.35232559
ENSG00000144227	2.983168355	0	0	0	0	0	0.498186261	1.870002842	1.108026011	0	0	0	0	0	0	0	0	1.712903838	0	0	0	0	2.069120923	0	0	0
ENSG00000135966	14.91584178	5.190814353	11.50060358	8.418878723	13.56521966	7.053561153	11.45828399	6.233342805	6.648156066	9.678709023	8.885754086	5.964536537	11.58658826	3.737821034	7.575439668	10.36103469	6.344781888	5.995163433	12.46876736	8.450304843	12.21151098	8.776652402	12.93200577	8.300542592	7.908546175	12.64957161
ENSG00000089009	477.3069368	302.1053953	405.0768151	336.7551489	392.4224259	346.6321481	245.6058265	202.5836412	305.815179	229.26442	235.8142431	242.3092968	242.6367895	456.0141662	316.2746061	306.9456526	265.6877416	220.1081432	266.6397942	223.9330783	281.6788533	156.2244128	196.5664876	267.6924986	279.4352982	303.5897186
ENSG00000121104	11.93267342	14.53428019	10.22275874	14.73303776	12.5962754	11.08416753	15.44377408	15.58335701	9.972234098	6.049193139	21.87262544	14.16577428	8.178768184	6.54118681	9.469299585	16.83668137	11.1033683	12.84677879	11.50963141	5.070182906	10.58330952	8.776652402	6.724642998	16.60108518	7.908546175	6.324785805
ENSG00000128536	8.949505065	12.45795445	0	4.209439361	14.53416392	12.09181912	16.4401466	64.2034309	24.37657224	51.41814168	12.98687136	30.56824975	49.0726091	19.62356043	25.56710888	20.72206937	61.06852567	69.37260544	0	32.95618889	13.02561171	59.68123633	21.72576969	29.05189907	28.99800264	12.64957161
ENSG00000178685	2.983168355	6.228977224	7.667069056	12.62831808	6.782609831	4.030606373	12.45465652	11.84335133	5.540130055	7.863951081	6.835195451	12.67464014	8.178768184	7.475642068	11.3631595	6.47564668	10.31027057	11.13387495	18.22358306	6.760243874	8.955108053	6.143656681	7.75920346	8.300542592	21.08945647	4.919277848
ENSG00000276600	0	3.114488612	2.555689685	0	4.844721308	0	4.981862606	1.870002842	2.216052022	1.209838628	3.417597725	2.236701201	2.726256061	1.868910517	1.893859917	2.590258672	0	4.282259595	19.18271901	2.535091453	4.07050366	0	4.138241845	4.150271296	2.636182058	3.513769892
ENSG00000167755	0	0	0	0	0	0	0	0	1.108026011	0	1.36703909	0	0	0.934455259	0	0	0	0	0	0	3.256402928	0	0	2.075135648	0	1.405507957
ENSG00000138738	2.983168355	6.228977224	5.111379371	0	3.875777046	4.030606373	3.985490085	2.493337122	3.324078033	1.814757942	8.202234541	1.491134134	8.178768184	0.934455259	3.787719834	1.295129336	2.379293208	3.425807676	2.877407852	1.690060969	0.814100732	2.632995721	5.690082537	8.300542592	2.636182058	2.811015913
ENSG00000164251	5.96633671	7.267140094	3.833534528	4.209439361	3.875777046	11.08416753	3.487303825	9.973348489	6.648156066	15.72790216	3.417597725	12.67464014	7.497204168	17.75464991	6.628509709	7.770776015	1.586195472	17.9854903	1.918271901	12.67545726	9.769208785	18.43097004	5.172802306	6.225406944	15.81709235	10.54130967
ENSG00000135974	8.949505065	11.41979158	2.555689685	2.104719681	4.844721308	5.038257967	9.963725213	7.480011367	7.756182076	11.49346696	9.569273631	6.710103604	6.815640153	8.410097327	6.628509709	10.36103469	6.344781888	7.708067271	8.632223555	2.535091453	4.884604392	7.898987162	11.38016507	4.150271296	2.636182058	4.919277848
ENSG00000135185	11.93267342	8.305302965	3.833534528	4.209439361	6.782609831	5.038257967	14.44740156	8.103345647	5.540130055	3.02459657	4.101117271	5.964536537	10.22346023	4.672276293	4.734649792	9.065905351	3.172390944	2.569355757	3.836543802	2.535091453	4.884604392	1.75533048	4.655522076	8.300542592	0	3.513769892
ENSG00000116580	0	11.41979158	6.389224214	2.104719681	11.62733114	2.015303187	14.94558782	8.103345647	7.756182076	12.70330559	11.61983227	8.201237738	14.99440834	8.410097327	9.469299585	11.65616402	6.344781888	13.7032307	8.632223555	5.91521339	4.884604392	15.79797432	10.34560461	14.52594954	7.908546175	4.21652387
ENSG00000158220	2.983168355	1.038162871	0	0	0	0	0	0.623334281	0	0.604919314	0	1.491134134	1.363128031	0	0	0	0	0	0	0	0	0	0.517280231	0	0	0
ENSG00000120800	50.71386204	40.48835195	31.94612107	14.73303776	25.1925508	34.26015417	23.91294051	19.94669698	14.40433814	18.75249873	23.23966453	23.11257908	44.301661	20.55801569	26.51403884	10.36103469	15.86195472	15.41613454	13.42790331	16.90060969	8.955108053	40.37260105	25.3467313	20.75135648	18.45327441	28.11015913
ENSG00000165169	11.93267342	11.41979158	15.33413811	12.62831808	13.56521966	22.16833505	12.45465652	13.71335417	16.62039016	21.7770953	11.61983227	11.18350601	12.26815228	20.55801569	17.04473925	23.31232805	12.68956378	23.98065373	14.38703926	25.35091453	24.42302196	16.67563956	17.58752784	14.52594954	13.18091029	17.56884946
ENSG00000173889	26.8485152	23.87774602	30.66827623	23.15191649	21.31677375	27.20659302	23.41475425	23.68670266	18.83644219	18.75249873	32.80893816	19.38474374	27.94412463	20.55801569	29.35482871	20.72206937	16.65505246	33.40162484	23.01926281	23.66085356	19.53841757	33.35127913	17.07024761	20.75135648	36.90654881	19.67711139
ENSG00000169035	0	0	0	2.104719681	0	0	0	0.623334281	0	0.604919314	0	0	0.681564015	0.934455259	0	1.295129336	0	0	0	5.070182906	13.83971244	0	0	0	0	4.919277848
ENSG00000121073	53.69703039	39.45018908	44.7245695	29.46607553	38.75777046	42.32136692	39.85490085	26.80337406	42.10498842	30.85088501	30.07485998	41.00618869	30.67038069	42.05048663	32.19561859	38.85388008	19.03434566	25.69355757	59.46642893	25.35091453	34.19223075	40.37260105	34.65777545	35.27730601	26.36182058	44.97625461
ENSG00000187122	0	0	0	0	0.968944262	1.007651593	0.498186261	0	1.108026011	1.209838628	2.73407818	0.745567067	1.363128031	0.934455259	1.893859917	0	6.344781888	2.569355757	2.877407852	2.535091453	0.814100732	4.388326201	1.034560461	2.075135648	0	0
ENSG00000039068	71.59604052	42.56467769	74.11500088	56.82743138	59.10559995	73.55856631	18.9310779	49.86674244	50.9691965	57.46733482	38.96061407	51.44412763	48.39104509	31.77147879	53.97500763	27.19771605	53.13754831	82.21938423	6.713951654	39.71643276	64.31395783	96.54317642	63.62546837	43.57784861	44.81509499	40.05697676
ENSG00000129317	26.8485152	29.06856038	29.39043138	16.83775745	17.44099671	20.15303187	28.39661686	14.33668845	16.62039016	8.468870395	16.40446908	18.63917668	29.30725266	14.01682888	21.77938905	19.42694004	15.06885698	25.69355757	19.18271901	11.83042678	8.141007321	26.32995721	23.27761038	16.60108518	18.45327441	14.05507957
ENSG00000173207	17.89901013	5.190814353	8.944913899	18.94247713	2.906832785	8.061212747	1.992745043	5.610008525	6.648156066	3.629515884	3.417597725	2.982268268	3.407820077	21.49247095	1.893859917	9.065905351	4.758586416	3.425807676	3.836543802	6.760243874	5.698705124	3.510660961	7.241923229	6.225406944	18.45327441	8.43304774
ENSG00000185920	5.96633671	5.190814353	12.77844843	4.209439361	4.844721308	7.053561153	10.46191147	3.116671403	2.216052022	2.419677256	9.569273631	1.491134134	8.860332199	3.737821034	3.787719834	6.47564668	5.551684152	6.851615352	7.673087604	8.450304843	1.628201464	3.510660961	2.586401153	6.225406944	0	2.108261935
ENSG00000166589	0	0	0	0	0	0	0	0	0	0	0	0	0	0	0	0	0	0.856451919	0	0	0	0	0	0	0	0
ENSG00000172379	5.96633671	1.038162871	0	0	2.906832785	2.015303187	1.494558782	3.116671403	0	10.28362834	2.73407818	2.236701201	1.363128031	2.803365776	3.787719834	0	0	1.712903838	0	3.380121937	4.07050366	0	3.103681384	4.150271296	0	1.405507957
ENSG00000135164	20.88217849	10.38162871	6.389224214	12.62831808	12.5962754	8.061212747	22.41838173	10.59668277	4.432104044	7.863951081	10.25279318	5.21896947	16.35753637	3.737821034	14.20394938	9.065905351	7.137879624	9.420971109	6.713951654	7.605274359	6.512805856	9.654317642	12.93200577	14.52594954	18.45327441	3.513769892
ENSG00000132681	0	0	0	0	0	0	0.498186261	0.623334281	1.108026011	0	0	0	0	0	0	0	0	0	0.959135951	0	0	0	0	2.075135648	0	0
ENSG00000139697	41.76435697	46.71732918	43.44672465	27.36135585	46.50932455	39.29841214	43.34220468	56.72341953	38.78091038	55.04765757	49.89692679	57.40866417	52.48042918	34.57484457	35.03640846	45.32952676	52.34445058	65.09034585	41.24284587	44.78661567	56.17295051	64.06956254	48.10706145	35.27730601	42.17891293	52.70654837
ENSG00000025423	2.983168355	0	0	0	1.937888523	0	0	1.870002842	1.108026011	0	0	0	0	0	0	1.295129336	0	1.712903838	0	0	0	0	0	0	0	0
ENSG00000175711	0	1.038162871	0	0	0.968944262	2.015303187	0.996372521	0	0	0.604919314	1.36703909	0.745567067	4.770948107	0	0.946929958	0	0.793097736	0	0	0	0.814100732	0	1.034560461	0	0	0
ENSG00000134490	2.983168355	6.228977224	0	8.418878723	3.875777046	5.038257967	6.476421388	2.493337122	5.540130055	5.444273825	4.784636816	2.236701201	7.497204168	10.27900784	4.734649792	11.65616402	7.93097736	5.138711514	3.836543802	5.070182906	2.442302196	10.53198288	4.655522076	8.300542592	5.272364116	2.811015913
ENSG00000198952	0	5.190814353	10.22275874	2.104719681	2.906832785	4.030606373	6.974607649	8.726679928	4.432104044	5.444273825	6.835195451	5.964536537	6.134076138	5.606731551	10.41622954	7.770776015	9.517172832	9.420971109	7.673087604	4.225152421	4.884604392	8.776652402	6.207362768	10.37567824	5.272364116	11.24406365
ENSG00000178719	38.78118862	40.48835195	56.22517308	58.93215106	68.79504257	62.47439879	59.78235128	76.67011651	70.9136647	64.72636659	60.14971997	73.06557258	31.3519447	56.06731551	53.97500763	71.23211348	64.24091662	55.66937474	82.48569174	73.51765213	87.10877833	36.86194009	51.72802306	74.70488333	73.81309763	56.22031826
ENSG00000198056	2.983168355	3.114488612	3.833534528	6.314159042	1.937888523	1.007651593	2.490931303	1.870002842	3.324078033	1.209838628	4.101117271	3.727835336	2.044692046	3.737821034	3.787719834	2.590258672	0.793097736	6.851615352	1.918271901	2.535091453	1.628201464	7.021321922	0.517280231	2.075135648	2.636182058	3.513769892
ENSG00000234465	2.983168355	1.038162871	2.555689685	2.104719681	0.968944262	2.015303187	1.992745043	8.726679928	2.216052022	2.419677256	4.101117271	2.982268268	2.726256061	9.344552585	3.787719834	7.770776015	7.137879624	4.282259595	1.918271901	7.605274359	0.814100732	3.510660961	3.620961614	6.225406944	2.636182058	5.622031826
ENSG00000171509	0	0	0	0	0	0	0.498186261	0.623334281	0	0	0	0	0	0	0	0	0	0	0.959135951	0	0	0	0	0	0	0
ENSG00000183955	23.86534684	23.87774602	19.16767264	29.46607553	18.40994097	28.21424461	12.95284278	14.96002273	29.91670229	18.14757942	12.98687136	17.89360961	21.81004849	23.36138146	18.93859917	9.065905351	11.89646604	25.69355757	11.50963141	22.81582308	25.23712269	9.654317642	15.00112669	22.82649213	13.18091029	21.08261935
ENSG00000165195	5.96633671	7.267140094	5.111379371	2.104719681	1.937888523	3.02295478	4.483676346	4.986674244	3.324078033	5.444273825	3.417597725	2.982268268	4.770948107	3.737821034	3.787719834	3.885388008	2.379293208	4.282259595	5.754815703	5.070182906	4.07050366	1.75533048	5.690082537	6.225406944	10.54472823	4.21652387
ENSG00000186583	0	0	0	0	0	0	0.498186261	0.623334281	0	0.604919314	0	0	0	0	0	0	0	0	0	0	0	0	0	0	0	0
ENSG00000232112	44.74752533	35.2975376	31.94612107	35.78023457	31.00621637	52.39788285	20.92382295	25.5567055	18.83644219	26.0115305	28.02430135	11.18350601	19.76535644	54.19840499	31.24868863	31.08310406	32.51700718	14.55968262	24.93753471	25.35091453	36.63453294	35.98427485	22.76033015	29.05189907	39.54273087	31.62392902
ENSG00000166118	0	0	0	0	0	0	0.498186261	0	0	0	0	0	0	0	0	0	0	0	0	0	0	0	0	0	0	0
ENSG00000162804	0	6.228977224	3.833534528	2.104719681	4.844721308	2.015303187	23.41475425	9.973348489	2.216052022	5.444273825	6.151675906	8.201237738	8.178768184	2.803365776	4.734649792	5.180517344	6.344781888	5.138711514	9.591359505	5.070182906	3.256402928	3.510660961	6.207362768	14.52594954	2.636182058	2.108261935
ENSG00000164051	2.983168355	4.152651482	2.555689685	8.418878723	1.937888523	6.04590956	6.974607649	7.480011367	2.216052022	10.88854765	7.518714996	2.982268268	4.089384092	11.2134631	5.681579751	6.47564668	9.517172832	9.420971109	0.959135951	5.91521339	14.65381318	3.510660961	8.793763921	6.225406944	5.272364116	14.75783354
ENSG00000101935	8.949505065	9.343465835	6.389224214	6.314159042	6.782609831	6.04590956	10.46191147	9.973348489	9.972234098	9.073789709	15.03742999	14.16577428	6.815640153	7.475642068	11.3631595	11.65616402	11.89646604	8.56451919	11.50963141	12.67545726	12.21151098	18.43097004	11.38016507	6.225406944	5.272364116	14.05507957
ENSG00000141579	20.88217849	22.83958315	21.72336233	31.57079521	30.03727211	32.24485099	6.476421388	21.19336554	6.648156066	8.468870395	6.835195451	9.692371872	25.21786857	30.83702353	25.56710888	19.42694004	16.65505246	32.54517292	4.795679753	12.67545726	26.86532416	10.53198288	12.41472554	14.52594954	23.72563852	14.75783354
ENSG00000101955	14.91584178	6.228977224	2.555689685	4.209439361	3.875777046	12.09181912	3.487303825	8.726679928	11.08026011	0.604919314	2.050558635	9.692371872	12.26815228	4.672276293	5.681579751	0	3.172390944	5.138711514	3.836543802	3.380121937	4.884604392	0	2.586401153	4.150271296	5.272364116	4.21652387
ENSG00000073050	0	5.190814353	3.833534528	12.62831808	15.50310818	12.09181912	6.476421388	12.46668561	16.62039016	12.09838628	10.25279318	10.43793894	12.26815228	9.344552585	5.681579751	9.065905351	11.89646604	19.69839414	6.713951654	8.450304843	9.769208785	7.898987162	12.93200577	12.45081389	7.908546175	10.54130967
ENSG00000163558	14.91584178	16.61060593	12.77844843	14.73303776	14.53416392	10.07651593	16.4401466	17.45335986	11.08026011	22.98693393	12.30335181	14.16577428	21.12848447	20.55801569	21.77938905	27.19771605	11.1033683	22.2677499	7.673087604	17.74564017	9.769208785	27.20762245	14.48384646	16.60108518	21.08945647	14.05507957
ENSG00000109065	2.983168355	8.305302965	10.22275874	2.104719681	5.813665569	13.09947071	10.46191147	3.740005683	9.972234098	4.234435197	4.101117271	4.473402403	7.497204168	7.475642068	3.787719834	5.180517344	5.551684152	1.712903838	1.918271901	1.690060969	4.884604392	7.021321922	5.172802306	4.150271296	2.636182058	2.811015913
ENSG00000196531	548.9029773	525.3104125	690.0362151	570.3790335	662.7578749	629.7822458	398.0508223	368.3905598	554.0130055	398.6418279	498.9692679	504.7489044	404.8490251	565.3454314	485.7750687	507.6906997	496.4791828	367.4178733	481.4862472	403.079541	561.7295051	401.97068	346.0604743	448.2293	574.6876887	531.2820076
ENSG00000114107	11.93267342	8.305302965	6.389224214	12.62831808	5.813665569	8.061212747	8.469166431	6.856677086	8.864208087	7.259031767	11.61983227	8.201237738	9.541896214	7.475642068	6.628509709	7.770776015	12.68956378	16.27258646	3.836543802	6.760243874	7.326906589	7.898987162	8.793763921	2.075135648	7.908546175	9.838555696
ENSG00000111786	0	1.038162871	2.555689685	4.209439361	0	2.015303187	2.490931303	1.246668561	4.432104044	4.839354511	3.417597725	2.982268268	2.726256061	2.803365776	0.946929958	1.295129336	2.379293208	1.712903838	1.918271901	0.845030484	2.442302196	2.632995721	3.620961614	4.150271296	2.636182058	2.811015913
ENSG00000213390	5.96633671	4.152651482	5.111379371	2.104719681	5.813665569	2.015303187	2.989117564	1.246668561	2.216052022	1.814757942	2.73407818	3.727835336	3.407820077	3.737821034	2.840789875	5.180517344	4.758586416	2.569355757	7.673087604	3.380121937	1.628201464	2.632995721	1.551840692	4.150271296	0	1.405507957
ENSG00000060982	38.78118862	8.305302965	14.05629327	16.83775745	11.62733114	14.10712231	6.476421388	6.233342805	15.51236415	4.839354511	3.417597725	10.43793894	10.22346023	2.803365776	12.31008946	11.65616402	3.172390944	0.856451919	6.713951654	14.36551823	17.09611537	0.87766524	13.96656623	14.52594954	10.54472823	15.46058752
ENSG00000155897	0	1.038162871	0	2.104719681	0	2.015303187	0	0	0	0	0	0	0	0.934455259	0.946929958	0	0	0	0.959135951	0	0	0	0	0	0	0
ENSG00000008282	137.2257443	131.8466846	136.7293982	172.5870138	126.9316983	168.2778161	63.76784136	67.94343658	89.75010688	72.59031767	79.97178678	82.01237738	86.55862994	97.18334689	99.42764564	75.11750148	91.20623964	75.36776888	38.36543802	65.06734729	95.24978565	77.23454114	73.45379275	45.65298425	102.8111003	118.7654223
ENSG00000090905	32.81485191	21.80142028	38.33534528	25.25663617	17.44099671	20.15303187	43.34220468	18.07669414	26.59262426	21.17217599	22.55614499	21.62144495	59.29606933	20.55801569	22.726319	27.19771605	25.37912755	36.82743252	26.85580661	24.50588404	21.16661903	24.57462673	28.45041269	31.12703472	18.45327441	15.46058752
ENSG00000257218	0	10.38162871	6.389224214	4.209439361	6.782609831	12.09181912	12.45465652	7.480011367	16.62039016	11.49346696	10.93631272	12.67464014	7.497204168	10.27900784	5.681579751	9.065905351	9.517172832	9.420971109	7.673087604	4.225152421	4.07050366	12.28731336	11.8974453	10.37567824	10.54472823	9.838555696
ENSG00000102934	14.91584178	14.53428019	2.555689685	14.73303776	19.37888523	13.09947071	11.95647026	6.856677086	5.540130055	9.073789709	12.98687136	5.964536537	17.03910038	14.95128414	18.93859917	20.72206937	21.41363887	25.69355757	3.836543802	6.760243874	21.98071977	14.04264384	20.17392899	6.225406944	15.81709235	17.56884946
ENSG00000184730	2.983168355	2.076325741	1.277844843	6.314159042	0	0	8.469166431	6.856677086	5.540130055	4.234435197	9.569273631	11.18350601	0	2.803365776	4.734649792	9.065905351	5.551684152	0	26.85580661	7.605274359	9.769208785	6.143656681	6.724642998	4.150271296	2.636182058	0.702753978
ENSG00000167378	5.96633671	4.152651482	10.22275874	12.62831808	8.720498354	10.07651593	13.45102904	11.22001705	7.756182076	10.88854765	6.151675906	17.89360961	13.63128031	5.606731551	14.20394938	12.95129336	7.93097736	11.99032687	8.632223555	7.605274359	12.21151098	14.04264384	10.34560461	12.45081389	5.272364116	4.919277848
ENSG00000136603	35.79802026	34.25937473	23.00120717	44.19911329	29.06832785	21.16068346	51.31318485	57.34675381	40.9969624	50.20830306	43.06173134	55.91753003	32.71507273	31.77147879	30.30175867	46.62465609	56.30993926	42.82259595	44.12025372	56.61704245	30.93582782	30.71828341	54.83170445	47.7281199	42.17891293	32.326683
ENSG00000111775	50.71386204	43.60284057	46.00241434	48.40855265	53.29193439	38.29076055	21.42200921	49.24340816	33.24078033	39.92467472	27.3407818	41.00618869	26.5809966	69.14968913	40.71798822	40.14900941	31.72390944	37.68388444	39.32457397	38.02637179	52.10244685	42.12793153	36.72689638	16.60108518	52.72364116	55.51756429
ENSG00000166833	0	2.076325741	2.555689685	12.62831808	6.782609831	3.02295478	14.94558782	23.68670266	6.648156066	19.96233736	7.518714996	6.710103604	18.40222841	13.08237362	6.628509709	6.47564668	11.89646604	15.41613454	2.877407852	7.605274359	4.07050366	21.06396577	9.311044151	8.300542592	5.272364116	8.43304774
ENSG00000141316	0	0	0	0	0	0	0	0	0	0	0	1.491134134	0.681564015	0	0	0	0	0	0	0	0	0	0.517280231	0	0	0
ENSG00000170855	11.93267342	10.38162871	15.33413811	23.15191649	14.53416392	10.07651593	8.967352692	6.856677086	9.972234098	8.468870395	8.885754086	11.92907307	8.178768184	13.08237362	15.15087934	9.065905351	11.1033683	6.851615352	6.713951654	9.295335327	14.65381318	1.75533048	12.93200577	2.075135648	5.272364116	12.64957161
ENSG00000136379	26.8485152	17.6487688	25.55689685	14.73303776	9.689442616	21.16068346	10.46191147	11.84335133	14.40433814	12.09838628	13.6703909	16.40247548	10.22346023	16.82019465	12.31008946	14.2464227	21.41363887	24.83710565	0.959135951	17.74564017	41.51913733	56.17057537	14.48384646	16.60108518	10.54472823	21.78537333
ENSG00000185404	8.949505065	8.305302965	14.05629327	6.314159042	13.56521966	7.053561153	9.963725213	9.973348489	4.432104044	6.654112453	9.569273631	8.946804805	7.497204168	2.803365776	6.628509709	7.770776015	3.96548868	5.138711514	9.591359505	9.295335327	10.58330952	9.654317642	8.27648369	12.45081389	5.272364116	7.027539783
ENSG00000031081	2.983168355	9.343465835	6.389224214	6.314159042	7.751554092	1.007651593	10.46191147	8.103345647	9.972234098	4.234435197	9.569273631	3.727835336	6.134076138	3.737821034	3.787719834	3.885388008	4.758586416	4.282259595	8.632223555	3.380121937	6.512805856	0.87766524	4.655522076	2.075135648	5.272364116	3.513769892
ENSG00000231500	942.6812002	820.1486678	1156.449583	757.699085	930.1864911	839.3737773	511.6372897	506.1474358	709.136647	542.0077053	742.9857455	661.3179885	499.5864232	1263.38351	766.0663364	1001.134977	723.3051353	546.4163243	810.4698782	670.109174	801.8892211	451.1199335	517.2802306	668.1936786	1033.383367	860.1708694
ENSG00000134602	0	2.076325741	5.111379371	2.104719681	0.968944262	3.02295478	3.985490085	5.610008525	4.432104044	5.444273825	4.101117271	6.710103604	4.089384092	2.803365776	2.840789875	3.885388008	4.758586416	2.569355757	9.591359505	4.225152421	9.769208785	7.021321922	6.207362768	6.225406944	5.272364116	4.919277848
ENSG00000151376	0	4.152651482	2.555689685	4.209439361	4.844721308	8.061212747	3.487303825	8.726679928	2.216052022	3.629515884	2.050558635	4.473402403	5.452512122	6.54118681	1.893859917	1.295129336	6.344781888	3.425807676	0.959135951	3.380121937	8.955108053	7.021321922	4.655522076	0	2.636182058	4.919277848
ENSG00000108344	14.91584178	31.14488612	21.72336233	21.04719681	38.75777046	36.27545736	27.8984306	34.28338543	42.10498842	28.43120775	30.07485998	37.27835336	28.62568864	50.46058396	34.08947851	36.26362141	40.44798454	21.41129798	38.36543802	30.42109743	41.51913733	31.59594865	26.38129176	35.27730601	44.81509499	59.73408816
ENSG00000122085	11.93267342	8.305302965	10.22275874	2.104719681	7.751554092	8.061212747	11.95647026	3.116671403	7.756182076	7.259031767	3.417597725	8.946804805	11.58658826	10.27900784	5.681579751	2.590258672	11.89646604	3.425807676	5.754815703	5.070182906	2.442302196	8.776652402	6.207362768	12.45081389	7.908546175	10.54130967
ENSG00000124839	5.96633671	10.38162871	7.667069056	6.314159042	7.751554092	10.07651593	3.487303825	9.973348489	11.08026011	6.654112453	3.417597725	4.473402403	6.134076138	4.672276293	5.681579751	3.885388008	3.172390944	5.995163433	0.959135951	2.535091453	3.256402928	5.265991441	3.620961614	8.300542592	13.18091029	2.811015913
ENSG00000133612	14.91584178	9.343465835	15.33413811	18.94247713	9.689442616	12.09181912	16.4401466	13.09001989	18.83644219	15.12298285	9.569273631	11.18350601	10.22346023	12.14791836	10.41622954	12.95129336	17.44815019	12.84677879	9.591359505	13.52048775	16.28201464	14.04264384	13.96656623	18.67622083	18.45327441	17.56884946
ENSG00000013297	44.74752533	92.39649548	47.28025918	18.94247713	50.3851016	59.45144401	162.9069072	87.89013356	62.04945661	168.7724886	157.8930149	105.8705235	48.39104509	67.28077861	86.17062622	50.5100441	98.34411927	98.49197069	276.2311537	108.163902	134.3266208	3.510660961	91.55860082	103.7567824	123.9005567	17.56884946
ENSG00000178568	32.81485191	22.83958315	12.77844843	8.418878723	9.689442616	9.06886434	3.487303825	2.493337122	6.648156066	2.419677256	6.151675906	2.982268268	14.99440834	5.606731551	10.41622954	5.180517344	3.172390944	3.425807676	2.877407852	4.225152421	1.628201464	3.510660961	6.207362768	10.37567824	5.272364116	0.702753978
ENSG00000223501	0	0	0	0	0	0	0.498186261	0	0	0	0.683519545	0	1.363128031	0.934455259	0	0	0	0.856451919	0	0	0	0	0.517280231	0	0	0
ENSG00000143851	5.96633671	5.190814353	1.277844843	4.209439361	0	0	18.43289164	11.22001705	6.648156066	6.049193139	8.885754086	11.18350601	4.089384092	3.737821034	0.946929958	11.65616402	4.758586416	1.712903838	23.01926281	3.380121937	5.698705124	1.75533048	2.069120923	24.90162778	13.18091029	4.21652387
ENSG00000188603	0	0	2.555689685	2.104719681	0.968944262	0	0.996372521	2.493337122	1.108026011	0	0.683519545	0.745567067	2.726256061	2.803365776	0	0	0	0.856451919	0	0	0.814100732	2.632995721	1.551840692	2.075135648	0	0
ENSG00000022267	17.89901013	24.91590889	21.72336233	6.314159042	42.63354751	12.09181912	17.43651912	24.93337122	21.05249421	21.7770953	14.35391045	12.67464014	44.301661	10.27900784	9.469299585	5.180517344	11.89646604	31.688721	25.89667066	10.9853963	17.91021611	0.87766524	18.6220883	29.05189907	18.45327441	9.135801718
ENSG00000165168	14.91584178	7.267140094	6.389224214	12.62831808	0.968944262	4.030606373	35.86941077	32.41338259	24.37657224	34.48040089	17.08798863	38.02392042	4.089384092	6.54118681	9.469299585	68.6418548	6.344781888	20.55484606	134.2790331	32.1111584	15.46791391	7.021321922	18.6220883	22.82649213	47.45127705	16.86609548
ENSG00000120805	86.5118823	63.32793511	84.33775962	73.66518882	56.19876717	67.51265675	33.87666572	51.73674529	63.15748262	50.81322237	49.21340725	60.39093244	67.47483752	69.14968913	60.60351734	50.5100441	51.55135284	50.53066322	40.28370992	43.0965547	60.24345417	100.9315026	52.76258353	33.20217037	39.54273087	50.59828644
ENSG00000013293	2.983168355	1.038162871	2.555689685	0	0.968944262	1.007651593	0.498186261	1.246668561	1.108026011	1.209838628	0.683519545	0	2.044692046	1.868910517	0	1.295129336	1.586195472	0.856451919	1.918271901	0.845030484	0.814100732	0	0.517280231	0	2.636182058	0.702753978
ENSG00000150977	26.8485152	29.06856038	29.39043138	12.62831808	24.22360654	30.2295478	23.41475425	44.8800682	34.34880634	36.29515884	21.1891059	38.02392042	22.49161251	35.50929982	17.99166921	31.08310406	40.44798454	19.69839414	28.77407852	32.95618889	32.56402928	15.79797432	30.00225338	47.7281199	42.17891293	31.62392902
ENSG00000103888	0	3.114488612	1.277844843	2.104719681	0.968944262	0	4.981862606	1.870002842	5.540130055	6.049193139	2.050558635	2.236701201	0	0.934455259	0.946929958	3.885388008	1.586195472	3.425807676	0.959135951	23.66085356	10.58330952	2.632995721	14.48384646	8.300542592	0	2.811015913
ENSG00000176142	29.83168355	17.6487688	16.61198296	10.5235984	11.62733114	17.13007709	14.44740156	8.103345647	24.37657224	8.468870395	15.03742999	17.89360961	19.76535644	12.14791836	13.25701942	10.36103469	5.551684152	2.569355757	15.34617521	21.12576211	15.46791391	13.1649786	11.8974453	20.75135648	5.272364116	14.05507957
ENSG00000134508	0	6.228977224	5.111379371	4.209439361	3.875777046	2.015303187	3.985490085	3.740005683	5.540130055	0.604919314	2.050558635	3.727835336	4.089384092	0	0.946929958	0	5.551684152	0	1.918271901	0	2.442302196	1.75533048	3.620961614	4.150271296	5.272364116	2.811015913
ENSG00000159267	29.83168355	10.38162871	15.33413811	16.83775745	18.40994097	13.09947071	2.989117564	5.610008525	6.648156066	9.073789709	6.835195451	6.710103604	16.35753637	10.27900784	14.20394938	2.590258672	9.517172832	13.7032307	4.795679753	8.450304843	7.326906589	14.92030908	8.27648369	12.45081389	5.272364116	7.730293761
ENSG00000169750	5.96633671	2.076325741	5.111379371	0	0	4.030606373	0.498186261	0	3.324078033	1.209838628	1.36703909	0.745567067	0	1.868910517	0.946929958	0	1.586195472	1.712903838	0.959135951	0.845030484	0.814100732	0.87766524	2.069120923	0	2.636182058	2.811015913
ENSG00000147439	0	1.038162871	0	0	0	0	0	0	0	0	0	0	1.363128031	0	0	0	0.793097736	0	0	0	0	0	0	0	0	0
ENSG00000165349	5.96633671	5.190814353	1.277844843	0	0.968944262	2.015303187	0	0	1.108026011	0	2.050558635	0	4.770948107	0.934455259	0	0	0	0	0.959135951	0.845030484	0.814100732	0	0.517280231	0	0	0
ENSG00000184209	11.93267342	4.152651482	7.667069056	8.418878723	6.782609831	6.04590956	7.97098017	11.22001705	15.51236415	6.654112453	12.98687136	11.92907307	4.089384092	10.27900784	9.469299585	14.2464227	6.344781888	8.56451919	12.46876736	6.760243874	17.09611537	4.388326201	11.38016507	6.225406944	5.272364116	7.730293761
ENSG00000087074	8.949505065	33.22121186	6.389224214	23.15191649	40.69565899	27.20659302	50.81499859	85.39679644	33.24078033	49.60338374	30.07485998	36.53278629	22.49161251	45.78830767	70.07281693	93.24931219	99.93031474	67.6597016	76.73087604	65.91237777	39.89093587	9.654317642	18.6220883	95.4562398	86.99400792	88.54700127
ENSG00000143093	0	4.152651482	1.277844843	8.418878723	5.813665569	8.061212747	12.95284278	6.233342805	2.216052022	7.259031767	6.835195451	3.727835336	5.452512122	0.934455259	4.734649792	6.47564668	5.551684152	9.420971109	8.632223555	4.225152421	8.141007321	7.021321922	10.86288484	8.300542592	15.81709235	4.919277848
ENSG00000188026	5.96633671	2.076325741	2.555689685	4.209439361	1.937888523	2.015303187	2.490931303	1.870002842	3.324078033	2.419677256	2.73407818	1.491134134	4.089384092	2.803365776	3.787719834	1.295129336	2.379293208	2.569355757	2.877407852	1.690060969	1.628201464	0	3.103681384	8.300542592	0	0
ENSG00000080854	0	0	0	0	0.968944262	0	0.498186261	0	1.108026011	0.604919314	0	0	0.681564015	0.934455259	0	0	0	0	0	0.845030484	0	0	0	2.075135648	0	0
ENSG00000161544	2.983168355	6.228977224	0	4.209439361	4.844721308	4.030606373	4.483676346	6.233342805	0	4.839354511	15.03742999	8.946804805	4.089384092	6.54118681	5.681579751	1.295129336	3.172390944	7.708067271	14.38703926	7.605274359	6.512805856	4.388326201	2.586401153	12.45081389	7.908546175	4.21652387
ENSG00000196188	0	0	0	0	0	0	0	0.623334281	0	0	0	0	0	0	0	0	0	0	0	0	0	0	0	0	0	0
ENSG00000214140	0	0	0	0	0	0	0.996372521	0	0	0	0	0	0	0.934455259	0	0	0	0	0	0	0.814100732	0	1.034560461	2.075135648	2.636182058	0
ENSG00000154645	0	0	0	0	0	0	0	0.623334281	0	0.604919314	0	0.745567067	0	0	0	0	0	0.856451919	0	1.690060969	0	1.75533048	0.517280231	2.075135648	0	0
ENSG00000103047	0	4.152651482	1.277844843	8.418878723	2.906832785	3.02295478	3.487303825	6.856677086	5.540130055	2.419677256	4.101117271	4.473402403	2.726256061	4.672276293	0	3.885388008	1.586195472	2.569355757	4.795679753	1.690060969	1.628201464	2.632995721	3.620961614	0	5.272364116	3.513769892
ENSG00000088986	128.2762393	191.0219682	159.7306053	155.7492564	179.2546884	204.5532735	170.8778874	328.4971658	220.4971762	416.7894073	198.9041876	273.6231136	185.3854122	340.1417141	272.715828	192.9742711	370.3766427	374.2694886	228.2743562	213.7927125	242.6020182	251.8899239	239.5007468	151.4849023	239.8925673	243.8556305
ENSG00000086598	334.1148558	230.4721573	304.1270726	271.5088388	243.2050096	258.9664595	146.9649469	144.6135531	272.5743987	159.6986989	150.3742999	185.6461997	207.8770247	191.563328	189.3859917	183.9083657	143.5506902	124.1855283	187.0315103	148.7253652	179.9162618	193.9640181	159.8395913	143.1843597	205.6222005	177.0940025
ENSG00000169515	2.983168355	4.152651482	3.833534528	4.209439361	4.844721308	2.015303187	4.981862606	2.493337122	0	4.234435197	6.835195451	3.727835336	10.22346023	6.54118681	5.681579751	1.295129336	2.379293208	20.55484606	1.918271901	0	4.884604392	1.75533048	4.138241845	6.225406944	2.636182058	3.513769892
ENSG00000171643	0	0	0	0	0	0	0.996372521	0	0	0	0.683519545	0	0	0	0	2.590258672	0	0	2.877407852	0.845030484	0.814100732	0.87766524	0	0	0	0
ENSG00000163093	2.983168355	6.228977224	2.555689685	2.104719681	1.937888523	3.02295478	5.480048867	16.83002557	7.756182076	8.468870395	4.101117271	6.710103604	6.815640153	7.475642068	2.840789875	5.180517344	9.517172832	10.27742303	0	7.605274359	4.884604392	8.776652402	6.724642998	4.150271296	5.272364116	2.811015913
ENSG00000130726	65.62970381	66.44242372	65.17008698	84.18878723	59.10559995	58.44379241	64.26602762	69.81343942	69.80563869	70.77555973	74.50363042	68.59217017	52.48042918	58.87068129	55.86886755	42.73926809	62.65472115	77.08067271	61.38470083	70.1375302	90.36518126	51.78224917	65.69458929	49.80325555	55.35982322	91.35801718
ENSG00000023445	2.983168355	12.45795445	17.8898278	16.83775745	13.56521966	11.08416753	37.36396955	27.42670834	24.37657224	33.27056227	43.06173134	29.07711562	20.44692046	10.27900784	17.99166921	27.19771605	15.86195472	6.851615352	60.42556488	37.18134131	16.28201464	4.388326201	16.03568715	78.85515462	55.35982322	21.78537333
ENSG00000158234	5.96633671	10.38162871	7.667069056	6.314159042	12.5962754	9.06886434	7.97098017	12.46668561	6.648156066	15.12298285	7.518714996	12.67464014	8.860332199	14.01682888	5.681579751	6.47564668	16.65505246	11.13387495	5.754815703	5.91521339	7.326906589	5.265991441	11.38016507	10.37567824	15.81709235	9.135801718
ENSG00000166211	0	0	0	0	0.968944262	0	0	0.623334281	0	0	0	0	0	0	0	0	0	0	0	0	0	0	0	0	0	0
ENSG00000263961	0	0	0	0	0.968944262	0	3.985490085	0.623334281	1.108026011	2.419677256	1.36703909	2.236701201	2.044692046	0	3.787719834	3.885388008	10.31027057	2.569355757	4.795679753	1.690060969	3.256402928	1.75533048	5.172802306	6.225406944	5.272364116	0
ENSG00000198715	2.983168355	0	2.555689685	0	2.906832785	2.015303187	8.469166431	1.246668561	3.324078033	1.209838628	2.050558635	0	0.681564015	1.868910517	0.946929958	2.590258672	1.586195472	3.425807676	1.918271901	5.070182906	1.628201464	2.632995721	2.586401153	0	2.636182058	0.702753978
ENSG00000158941	11.93267342	4.152651482	6.389224214	6.314159042	9.689442616	10.07651593	8.967352692	8.726679928	7.756182076	9.073789709	9.569273631	7.455670671	9.541896214	13.08237362	5.681579751	6.47564668	4.758586416	10.27742303	5.754815703	10.9853963	8.955108053	11.40964812	7.75920346	8.300542592	5.272364116	7.730293761
ENSG00000166592	14.91584178	29.06856038	7.667069056	0	24.22360654	19.14538027	15.94196034	119.0568476	55.40130055	114.9346696	15.03742999	67.10103604	47.02791706	61.67404706	43.55877809	28.49284539	103.1027057	99.34842261	4.795679753	64.22231681	25.23712269	57.04824061	72.93651252	24.90162778	79.08546175	24.59638924
ENSG00000168461	17.89901013	17.6487688	15.33413811	18.94247713	24.22360654	19.14538027	44.3385772	51.73674529	57.61735257	69.5657211	36.22653589	46.97072523	24.53630455	57.00177077	26.51403884	63.46133746	41.24108227	40.25324019	67.13951654	105.6288105	80.59597247	39.49493581	67.24642998	51.8783912	47.45127705	49.19277848
ENSG00000135697	0	0	0	0	0	1.007651593	0	0	0	0.604919314	0	0.745567067	0	0.934455259	0	0	0	0.856451919	0	0	0.814100732	0.87766524	1.034560461	0	0	0
ENSG00000239474	0	0	0	0	0.968944262	0	0.498186261	0	1.108026011	1.209838628	0	0	0	0.934455259	0	0	0	0.856451919	0	0.845030484	0	0.87766524	1.034560461	0	0	0
ENSG00000196470	14.91584178	17.6487688	12.77844843	8.418878723	11.62733114	16.12242549	15.44377408	8.103345647	11.08026011	13.91314422	17.77150817	14.91134134	14.31284432	11.2134631	12.31008946	14.2464227	13.48266151	21.41129798	11.50963141	13.52048775	8.141007321	13.1649786	12.41472554	14.52594954	26.36182058	14.75783354
ENSG00000104804	0	0	1.277844843	2.104719681	0	0	0	0	0	0	0	0.745567067	0	0	1.893859917	0	0.793097736	0	0.959135951	0	0	0	0	6.225406944	5.272364116	0.702753978
ENSG00000130669	8.949505065	5.190814353	5.111379371	2.104719681	1.937888523	3.02295478	3.487303825	8.103345647	5.540130055	4.234435197	5.468156361	5.964536537	7.497204168	7.475642068	4.734649792	3.885388008	7.93097736	6.851615352	3.836543802	3.380121937	4.884604392	8.776652402	4.655522076	2.075135648	5.272364116	4.21652387
ENSG00000117899	59.6633671	32.18304899	39.61319012	48.40855265	50.3851016	61.46674719	35.37122451	31.79004831	49.86117049	42.34435197	40.32765316	41.75175576	41.57540493	41.11603137	42.61184813	40.14900941	31.72390944	32.54517292	52.75247728	38.02637179	47.21784246	51.78224917	45.00338007	41.50271296	31.6341847	46.38176257
ENSG00000067840	0	3.114488612	0	2.104719681	3.875777046	3.02295478	1.992745043	4.363339964	0	3.629515884	0.683519545	2.236701201	2.726256061	1.868910517	1.893859917	2.590258672	1.586195472	5.138711514	0.959135951	0.845030484	0.814100732	4.388326201	0.517280231	0	2.636182058	0
ENSG00000116748	0	2.076325741	1.277844843	2.104719681	1.937888523	0	8.469166431	0	1.108026011	1.814757942	0.683519545	2.982268268	2.044692046	0	1.893859917	1.295129336	2.379293208	0	11.50963141	0.845030484	1.628201464	0.87766524	0.517280231	2.075135648	5.272364116	0
ENSG00000147164	8.949505065	12.45795445	21.72336233	23.15191649	12.5962754	16.12242549	7.97098017	9.973348489	12.18828612	9.073789709	17.08798863	17.89360961	7.497204168	13.08237362	10.41622954	12.95129336	7.93097736	15.41613454	15.34617521	16.90060969	18.72431684	12.28731336	13.96656623	26.97676342	21.08945647	11.24406365
ENSG00000102910	32.81485191	35.2975376	38.33534528	29.46607553	35.85093768	38.29076055	43.34220468	47.37340532	32.13275432	56.25749619	53.99804406	49.9529935	46.34635304	32.70593405	29.35482871	42.73926809	45.20657095	39.39678828	31.65148637	32.1111584	38.26273441	55.29291013	32.0713743	24.90162778	50.08745911	33.02943698
ENSG00000163472	2.983168355	3.114488612	1.277844843	0	1.937888523	0	1.494558782	3.740005683	2.216052022	1.209838628	1.36703909	2.236701201	2.044692046	4.672276293	1.893859917	1.295129336	1.586195472	2.569355757	0	0.845030484	8.955108053	2.632995721	2.069120923	2.075135648	0	3.513769892
ENSG00000139636	2.983168355	4.152651482	5.111379371	0	2.906832785	9.06886434	11.45828399	4.363339964	7.756182076	6.049193139	2.73407818	1.491134134	10.90502424	6.54118681	3.787719834	0	2.379293208	6.851615352	3.836543802	7.605274359	4.07050366	3.510660961	5.172802306	14.52594954	0	1.405507957
ENSG00000163482	0	1.038162871	0	2.104719681	0.968944262	3.02295478	1.992745043	3.116671403	0	3.02459657	1.36703909	3.727835336	9.541896214	1.868910517	1.893859917	1.295129336	1.586195472	1.712903838	0.959135951	3.380121937	0.814100732	2.632995721	2.586401153	4.150271296	0	1.405507957
ENSG00000277531	0	0	0	0	0	0	0.498186261	0	1.108026011	0	0	0	0.681564015	0	0	0	0	0	0	0.845030484	0	0	1.034560461	0	2.636182058	0
ENSG00000144908	11.93267342	9.343465835	17.8898278	0	15.50310818	16.12242549	1.992745043	6.233342805	6.648156066	3.629515884	4.101117271	8.201237738	6.815640153	4.672276293	2.840789875	1.295129336	7.137879624	2.569355757	0	9.295335327	3.256402928	9.654317642	5.690082537	2.075135648	5.272364116	5.622031826
ENSG00000166595	32.81485191	25.95407176	28.11258654	31.57079521	29.06832785	25.19128983	30.88754816	38.64672539	36.56485836	36.29515884	27.3407818	36.53278629	26.5809966	50.46058396	24.62017892	32.3782334	30.13771397	21.41129798	41.24284587	28.73103647	30.12172709	24.57462673	29.48497315	29.05189907	39.54273087	31.62392902
ENSG00000173376	0	3.114488612	1.277844843	0	2.906832785	5.038257967	0	0	1.108026011	1.209838628	0	0.745567067	1.363128031	0.934455259	1.893859917	1.295129336	0	0.856451919	0.959135951	0	0	2.632995721	1.034560461	0	0	0
ENSG00000092377	0	0	0	0	0	0	0	0.623334281	0	0	0	0	0.681564015	0	0	0	0.793097736	0	0	0	0	0	0.517280231	0	0	0
ENSG00000182013	2.983168355	2.076325741	1.277844843	0	0.968944262	2.015303187	2.989117564	2.493337122	1.108026011	0.604919314	1.36703909	0.745567067	2.726256061	0.934455259	0.946929958	7.770776015	0	1.712903838	0	0.845030484	0	0.87766524	0	4.150271296	0	0
ENSG00000145708	5.96633671	7.267140094	2.555689685	18.94247713	28.09938358	18.13772868	0.996372521	1.246668561	1.108026011	0	0.683519545	0	4.770948107	0	3.787719834	0	0	0	0.959135951	0	0	0.87766524	0.517280231	2.075135648	0	6.324785805
ENSG00000110871	5.96633671	11.41979158	10.22275874	10.5235984	5.813665569	10.07651593	7.47279391	6.856677086	12.18828612	10.88854765	2.73407818	2.982268268	9.541896214	10.27900784	5.681579751	9.065905351	5.551684152	11.13387495	11.50963141	6.760243874	14.65381318	10.53198288	9.311044151	2.075135648	7.908546175	6.324785805
ENSG00000141639	0	2.076325741	0	2.104719681	0.968944262	0	2.989117564	1.246668561	0	1.814757942	2.73407818	2.236701201	0.681564015	0	3.787719834	0	0	0	3.836543802	0.845030484	2.442302196	0	1.034560461	0	2.636182058	0.702753978
ENSG00000126012	14.91584178	17.6487688	24.27905201	16.83775745	15.50310818	18.13772868	16.93833286	19.3233627	25.48459825	24.80169187	10.25279318	19.38474374	21.12848447	17.75464991	10.41622954	19.42694004	13.48266151	18.84194222	19.18271901	19.43570114	15.46791391	40.37260105	16.55296738	26.97676342	18.45327441	14.75783354
ENSG00000284526	0	0	0	0	0	0	0	0	0	0.604919314	0	0	0	0	0	0	0	0	0	0	0	0	0	0	0	0
ENSG00000121270	0	0	0	0	0	0	0.498186261	0	0	0	0	0	0	0	0	0	0.793097736	0	0.959135951	0	0	0	0	0	0	0
ENSG00000131386	0	3.114488612	1.277844843	2.104719681	5.813665569	0	2.490931303	0.623334281	3.324078033	1.814757942	2.73407818	0	3.407820077	1.868910517	1.893859917	2.590258672	0.793097736	1.712903838	0	5.070182906	4.07050366	0	1.034560461	0	2.636182058	3.513769892
ENSG00000166415	0	2.076325741	2.555689685	0	0	2.015303187	0.996372521	2.493337122	0	1.209838628	3.417597725	2.236701201	2.726256061	0	4.734649792	2.590258672	3.172390944	0	0	1.690060969	0	0	1.034560461	4.150271296	2.636182058	0.702753978
ENSG00000022840	50.71386204	53.98446927	53.66948339	94.71238563	62.01243274	48.36727648	46.33132224	42.38673108	62.04945661	51.41814168	31.44189907	54.4263959	40.2122769	44.85385241	54.92193759	46.62465609	44.41347322	65.94679777	60.42556488	71.82759116	51.28834612	93.03251546	43.9688196	51.8783912	81.7216438	68.86988987
ENSG00000181409	0	2.076325741	0	0	2.906832785	2.015303187	3.985490085	1.870002842	1.108026011	1.209838628	3.417597725	0	4.089384092	0	0.946929958	1.295129336	1.586195472	0.856451919	0	5.070182906	0	1.75533048	1.551840692	0	2.636182058	0.702753978
ENSG00000054938	0	0	0	0	0	1.007651593	0.498186261	0	7.756182076	0.604919314	0	7.455670671	0	2.803365776	0.946929958	11.65616402	0	0	1.918271901	0.845030484	0.814100732	0	0.517280231	2.075135648	2.636182058	0
ENSG00000070731	0	0	0	0	0	0	0	0	0	0	0	0	0	0	0	0	0	0	0	0	0	0	0	0	0	0.702753978
ENSG00000196873	0	1.038162871	2.555689685	2.104719681	0	1.007651593	2.989117564	0	0	1.209838628	0	1.491134134	1.363128031	0.934455259	0.946929958	2.590258672	1.586195472	1.712903838	0.959135951	0	0	8.776652402	0	2.075135648	0	0.702753978
ENSG00000105835	143.192081	287.5711152	286.2372448	75.7699085	100.7702032	128.9794039	361.6832252	294.2137804	186.1483698	156.6741023	225.5614499	390.6771432	82.46924585	70.08414439	230.1039799	444.2293622	135.6197129	112.1952014	310.760048	436.0357299	153.0509376	37.73960533	57.4181056	408.8017226	329.5227573	170.7692167
ENSG00000188505	0	0	0	6.314159042	0.968944262	1.007651593	0.996372521	5.610008525	3.324078033	0	2.050558635	0	0	5.606731551	0.946929958	1.295129336	0	0	1.918271901	2.535091453	2.442302196	0	0	0	5.272364116	2.811015913
ENSG00000163481	0	6.228977224	2.555689685	4.209439361	6.782609831	4.030606373	4.483676346	7.480011367	11.08026011	5.444273825	5.468156361	5.21896947	2.726256061	5.606731551	1.893859917	6.47564668	3.172390944	4.282259595	5.754815703	5.070182906	7.326906589	4.388326201	5.172802306	4.150271296	10.54472823	4.21652387
ENSG00000147041	2.983168355	0	2.555689685	0	0.968944262	1.007651593	0.498186261	1.870002842	1.108026011	3.02459657	1.36703909	0.745567067	0.681564015	1.868910517	1.893859917	2.590258672	0.793097736	0.856451919	0	2.535091453	0.814100732	13.1649786	2.586401153	2.075135648	0	0
ENSG00000111358	11.93267342	7.267140094	8.944913899	12.62831808	12.5962754	14.10712231	9.963725213	9.350014208	16.62039016	15.72790216	12.98687136	8.201237738	8.860332199	19.62356043	21.77938905	11.65616402	14.27575925	10.27742303	15.34617521	16.0555792	16.28201464	13.1649786	10.86288484	12.45081389	13.18091029	16.1633415
ENSG00000154646	0	0	0	0	0	0	0	0.623334281	0	0	0	0	0	0	0	0	0	0	0	0	0	0	0	0	0	0
ENSG00000177548	2.983168355	2.076325741	2.555689685	4.209439361	9.689442616	2.015303187	3.985490085	4.986674244	4.432104044	4.839354511	6.151675906	2.236701201	5.452512122	6.54118681	3.787719834	6.47564668	3.96548868	1.712903838	4.795679753	1.690060969	4.884604392	16.67563956	7.75920346	2.075135648	5.272364116	2.108261935
ENSG00000134955	17.89901013	24.91590889	20.44551748	12.62831808	23.25466228	7.053561153	7.97098017	1.870002842	22.16052022	1.814757942	5.468156361	3.727835336	16.35753637	3.737821034	8.522369626	1.295129336	2.379293208	2.569355757	7.673087604	5.070182906	5.698705124	2.632995721	3.620961614	2.075135648	0	8.43304774
ENSG00000067365	2.983168355	2.076325741	1.277844843	4.209439361	2.906832785	3.02295478	4.981862606	0.623334281	0	0.604919314	4.784636816	5.964536537	4.770948107	1.868910517	2.840789875	0	3.172390944	2.569355757	2.877407852	2.535091453	2.442302196	6.143656681	3.620961614	0	2.636182058	3.513769892
ENSG00000143412	0	1.038162871	0	0	0	1.007651593	1.494558782	0	1.108026011	0.604919314	0	0	0	0	0	0	0.793097736	0	0	2.535091453	0	0	0.517280231	0	2.636182058	0
ENSG00000102962	5.96633671	1.038162871	0	0	0	1.007651593	5.978235128	3.740005683	7.756182076	3.02459657	6.835195451	2.982268268	0	0	1.893859917	3.885388008	1.586195472	1.712903838	4.795679753	0	4.884604392	0	1.551840692	2.075135648	2.636182058	1.405507957
ENSG00000175866	0	6.228977224	5.111379371	2.104719681	6.782609831	7.053561153	6.476421388	6.856677086	4.432104044	6.049193139	4.784636816	6.710103604	10.90502424	6.54118681	3.787719834	9.065905351	12.68956378	7.708067271	3.836543802	13.52048775	6.512805856	14.04264384	6.207362768	14.52594954	10.54472823	7.027539783
ENSG00000230510	2.983168355	2.076325741	3.833534528	0	1.937888523	1.007651593	2.490931303	1.246668561	0	0.604919314	0.683519545	0	2.044692046	0	1.893859917	2.590258672	1.586195472	0.856451919	0.959135951	0	0.814100732	3.510660961	0.517280231	2.075135648	2.636182058	0.702753978
ENSG00000006210	17.89901013	23.87774602	24.27905201	48.40855265	53.29193439	36.27545736	27.8984306	45.50340248	40.9969624	53.83781894	47.84636816	23.85814615	23.17317652	26.16474724	45.45263801	14.2464227	54.72374379	34.25807676	23.97839876	27.0409755	57.80115198	27.20762245	40.86513822	41.50271296	23.72563852	54.81481031
ENSG00000132793	2.983168355	2.076325741	0	2.104719681	1.937888523	4.030606373	10.96009773	8.726679928	3.324078033	4.234435197	2.050558635	0.745567067	12.94971629	0.934455259	0.946929958	1.295129336	3.96548868	1.712903838	0.959135951	1.690060969	1.628201464	2.632995721	3.103681384	2.075135648	2.636182058	4.919277848
ENSG00000172828	20.88217849	13.49611732	7.667069056	8.418878723	16.47205245	12.09181912	0	3.740005683	7.756182076	0.604919314	0.683519545	5.964536537	8.178768184	0	4.734649792	0	0	0.856451919	0	0.845030484	0	0.87766524	2.069120923	2.075135648	0	1.405507957
ENSG00000132294	14.91584178	22.83958315	38.33534528	35.78023457	29.06832785	30.2295478	27.40024434	26.80337406	22.16052022	32.66564295	33.49245771	22.36701201	32.03350872	20.55801569	29.35482871	28.49284539	26.96532302	34.25807676	31.65148637	36.33631082	31.74992855	36.86194009	24.31217084	10.37567824	36.90654881	14.75783354
ENSG00000143409	8.949505065	7.267140094	6.389224214	6.314159042	7.751554092	13.09947071	2.989117564	5.610008525	4.432104044	3.02459657	4.101117271	2.982268268	6.815640153	0.934455259	1.893859917	6.47564668	5.551684152	1.712903838	10.55049546	4.225152421	3.256402928	7.021321922	8.27648369	8.300542592	7.908546175	7.027539783
ENSG00000160014	5.96633671	6.228977224	11.50060358	8.418878723	8.720498354	4.030606373	14.94558782	16.20669129	13.29631213	16.33282148	11.61983227	8.946804805	10.22346023	14.95128414	11.3631595	33.67336273	15.06885698	8.56451919	40.28370992	10.14036581	13.02561171	16.67563956	9.311044151	31.12703472	10.54472823	10.54130967
ENSG00000154914	2.983168355	3.114488612	0	4.209439361	2.906832785	6.04590956	2.989117564	4.363339964	3.324078033	4.839354511	2.050558635	0.745567067	6.815640153	4.672276293	1.893859917	2.590258672	2.379293208	5.995163433	0.959135951	5.91521339	2.442302196	4.388326201	0	4.150271296	2.636182058	5.622031826
ENSG00000196296	0	1.038162871	0	0	0	0	0	0.623334281	0	0	0	0	0	0	0	0	0	0.856451919	0	0	0	0	0	0	0	0
ENSG00000198863	11.93267342	18.68693167	11.50060358	2.104719681	12.5962754	7.053561153	12.95284278	16.83002557	16.62039016	12.09838628	12.98687136	17.89360961	14.31284432	9.344552585	12.31008946	7.770776015	20.62054114	17.12903838	3.836543802	14.36551823	11.39741025	11.40964812	13.96656623	22.82649213	10.54472823	7.730293761
ENSG00000253276	26.8485152	36.33570047	29.39043138	39.98967393	18.40994097	19.14538027	16.93833286	16.20669129	48.75314448	26.61644981	19.13854726	29.07711562	14.99440834	17.75464991	24.62017892	31.08310406	32.51700718	15.41613454	40.28370992	125.9095422	34.19223075	10.53198288	18.10480807	45.65298425	50.08745911	29.51566709
ENSG00000172831	5.96633671	5.190814353	8.944913899	21.04719681	16.47205245	10.07651593	10.96009773	18.70002842	8.864208087	20.56725667	17.08798863	17.89360961	24.53630455	18.68910517	10.41622954	14.2464227	14.27575925	17.12903838	7.673087604	15.21054872	21.98071977	29.84061817	20.17392899	4.150271296	0	18.97435741
ENSG00000165197	0	1.038162871	0	0	0	0	0	0	0	0	0.683519545	0	1.363128031	0	0	0	0	0	1.918271901	0.845030484	0	0	0.517280231	0	0	0
ENSG00000234965	0	0	0	0	0	0	0.498186261	0.623334281	0	3.02459657	1.36703909	0	1.363128031	0.934455259	2.840789875	0	1.586195472	0	0	0.845030484	10.58330952	14.92030908	3.103681384	8.300542592	5.272364116	1.405507957
ENSG00000159958	8.949505065	0	2.555689685	6.314159042	0.968944262	1.007651593	13.45102904	11.84335133	18.83644219	2.419677256	4.784636816	7.455670671	2.044692046	2.803365776	0.946929958	12.95129336	1.586195472	0	9.591359505	2.535091453	11.39741025	3.510660961	2.586401153	2.075135648	13.18091029	1.405507957
ENSG00000183145	0	0	0	0	0.968944262	0	0	0.623334281	0	0	0.683519545	0	0	0	0	0	0	0	0	0.845030484	0.814100732	0	0.517280231	0	0	0
ENSG00000108342	2.983168355	0	0	0	0	2.015303187	18.9310779	27.42670834	33.24078033	22.98693393	0.683519545	34.29608509	6.134076138	2.803365776	1.893859917	14.2464227	5.551684152	5.995163433	0	10.14036581	0	0.87766524	8.793763921	8.300542592	10.54472823	18.27160344
ENSG00000163884	11.93267342	16.61060593	16.61198296	6.314159042	12.5962754	26.19894143	1.992745043	2.493337122	5.540130055	1.814757942	4.101117271	2.982268268	11.58658826	4.672276293	5.681579751	6.47564668	1.586195472	0.856451919	0	1.690060969	2.442302196	3.510660961	2.069120923	0	5.272364116	4.21652387
ENSG00000144749	8.949505065	10.38162871	15.33413811	14.73303776	11.62733114	9.06886434	9.963725213	13.71335417	9.972234098	13.30822491	10.93631272	8.201237738	8.178768184	3.737821034	10.41622954	3.885388008	14.27575925	15.41613454	3.836543802	8.450304843	10.58330952	15.79797432	5.690082537	18.67622083	15.81709235	11.94681763
ENSG00000166596	5.96633671	5.190814353	0	0	13.56521966	4.030606373	5.978235128	23.68670266	15.51236415	24.80169187	14.35391045	17.14804254	10.22346023	17.75464991	16.09780929	5.180517344	41.24108227	31.688721	1.918271901	6.760243874	9.769208785	18.43097004	18.6220883	16.60108518	13.18091029	8.43304774
ENSG00000261609	14.91584178	21.80142028	14.05629327	29.46607553	11.62733114	11.08416753	17.43651912	10.59668277	9.972234098	15.12298285	13.6703909	12.67464014	14.31284432	8.410097327	10.41622954	15.54155203	12.68956378	18.84194222	11.50963141	14.36551823	13.83971244	21.94163101	16.03568715	8.300542592	10.54472823	14.05507957
ENSG00000157150	0	4.152651482	1.277844843	0	3.875777046	6.04590956	0.996372521	6.233342805	1.108026011	6.654112453	0.683519545	5.964536537	2.044692046	11.2134631	3.787719834	0	10.31027057	4.282259595	0.959135951	1.690060969	1.628201464	4.388326201	1.034560461	2.075135648	5.272364116	1.405507957
ENSG00000204851	0	3.114488612	0	0	0.968944262	1.007651593	3.487303825	1.246668561	0	0	0.683519545	0	0.681564015	0	0	1.295129336	1.586195472	2.569355757	0	0.845030484	1.628201464	0	0	0	2.636182058	0
ENSG00000164292	59.6633671	57.09895788	44.7245695	50.51327234	47.47826882	35.26780577	79.7098017	31.79004831	32.13275432	68.35588247	30.07485998	57.40866417	53.16199319	22.4269262	33.14254855	32.3782334	27.75842076	31.688721	44.12025372	49.85679857	33.37813001	25.45229197	59.48722652	39.42757731	50.08745911	38.65146881
ENSG00000115641	23.86534684	25.95407176	31.94612107	61.03687074	48.44721308	30.2295478	42.34583215	28.67337691	58.72537858	64.72636659	42.3782118	47.7162923	38.16758486	46.72276293	20.83245909	41.44413875	42.03418001	20.55484606	41.24284587	43.94158518	35.00633148	7.898987162	53.79714399	66.40434073	55.35982322	56.22031826
ENSG00000157152	2.983168355	1.038162871	1.277844843	2.104719681	2.906832785	2.015303187	0.498186261	1.246668561	0	0	0	0.745567067	1.363128031	0	0.946929958	3.885388008	2.379293208	0.856451919	0.959135951	0.845030484	0	0	0	4.150271296	0	0.702753978
ENSG00000187510	8.949505065	4.152651482	0	2.104719681	2.906832785	4.030606373	3.487303825	11.84335133	2.216052022	6.654112453	4.101117271	14.16577428	4.770948107	2.803365776	8.522369626	6.47564668	11.89646604	15.41613454	0	6.760243874	0	7.898987162	7.75920346	2.075135648	0	1.405507957
ENSG00000171503	32.81485191	11.41979158	16.61198296	6.314159042	13.56521966	11.08416753	10.96009773	8.726679928	14.40433814	8.468870395	12.98687136	9.692371872	19.76535644	5.606731551	13.25701942	18.1318107	7.137879624	8.56451919	8.632223555	12.67545726	4.07050366	19.30863528	13.449286	10.37567824	13.18091029	7.027539783
ENSG00000142156	29.83168355	22.83958315	25.55689685	29.46607553	27.13043932	31.23719939	85.68803683	34.90671971	77.56182076	50.20830306	171.5634058	62.62763364	71.56422161	18.68910517	96.58685577	86.77366551	51.55135284	66.80324969	513.1377335	221.3979869	272.7237452	33.35127913	99.83508451	163.9357162	89.63018998	92.76352514
ENSG00000100216	59.6633671	58.13712075	69.00362151	101.0265447	49.41615734	73.55856631	38.85852833	48.62007388	53.18524852	62.91160865	55.36508315	66.35546897	36.12289281	85.96988378	58.70965743	71.23211348	63.44781888	71.9419612	61.38470083	54.92698148	53.73064832	44.76092725	55.34898468	51.8783912	84.35782586	87.14149331
ENSG00000111364	14.91584178	11.41979158	5.111379371	8.418878723	5.813665569	12.09181912	10.96009773	11.22001705	12.18828612	5.444273825	6.835195451	5.21896947	12.26815228	0	1.893859917	2.590258672	3.172390944	2.569355757	5.754815703	4.225152421	4.884604392	6.143656681	5.690082537	14.52594954	5.272364116	4.21652387
ENSG00000169738	35.79802026	69.55691233	67.72577666	54.7227117	53.29193439	72.55091472	16.4401466	22.4400341	25.48459825	15.12298285	28.70782089	32.05938389	46.34635304	42.98494189	40.71798822	28.49284539	28.5515185	14.55968262	31.65148637	30.42109743	32.56402928	40.37260105	27.93313245	29.05189907	23.72563852	37.24596085
ENSG00000162734	17.89901013	33.22121186	56.22517308	54.7227117	53.29193439	55.42083763	70.24426275	51.11341101	85.31800284	47.7886258	56.73212224	66.35546897	41.57540493	51.39503922	44.50570805	79.00288949	41.24108227	46.24840363	85.36309959	45.63164615	49.66014466	22.81929625	51.72802306	66.40434073	47.45127705	60.43684213
ENSG00000131188	2.983168355	6.228977224	1.277844843	2.104719681	12.5962754	6.04590956	3.487303825	9.350014208	4.432104044	11.49346696	2.73407818	5.964536537	3.407820077	10.27900784	8.522369626	1.295129336	11.1033683	5.138711514	2.877407852	3.380121937	1.628201464	3.510660961	8.27648369	6.225406944	0	4.21652387
ENSG00000102189	71.59604052	72.67140094	66.44793182	56.82743138	93.98759337	72.55091472	58.2877925	59.84009093	33.24078033	62.91160865	58.78268088	48.46185936	78.37986176	42.05048663	68.17895701	54.39543211	57.89613473	86.50164382	49.87506943	48.1667376	51.28834612	90.39951974	64.1427486	68.47947638	55.35982322	60.43684213
ENSG00000173221	95.46138736	41.52651482	67.72577666	33.67551489	20.34782949	46.35197329	49.81862606	38.64672539	68.69761268	29.64104638	30.07485998	43.98845696	48.39104509	48.59167344	35.03640846	58.28082012	19.8274434	8.56451919	56.58902108	43.0965547	43.96143953	18.43097004	32.58865453	35.27730601	42.17891293	39.35422278
ENSG00000186150	0	2.076325741	0	0	0	0	3.487303825	0	0	0	1.36703909	0	0.681564015	0	0	0	0	0.856451919	1.918271901	0.845030484	1.628201464	0	1.034560461	0	0	0
ENSG00000153815	26.8485152	29.06856038	24.27905201	46.30383297	28.09938358	30.2295478	43.34220468	52.98341385	46.53709246	51.41814168	51.26396588	42.49732283	50.43573713	26.16474724	43.55877809	31.08310406	57.89613473	59.95163433	69.05778844	47.32170712	61.87165564	71.09088446	52.76258353	91.30596851	39.54273087	54.11205633
ENSG00000170921	23.86534684	19.72509454	7.667069056	12.62831808	6.782609831	7.053561153	17.93470538	16.20669129	8.864208087	9.678709023	12.30335181	17.14804254	12.94971629	5.606731551	13.25701942	14.2464227	14.27575925	11.13387495	9.591359505	17.74564017	8.141007321	15.79797432	12.93200577	16.60108518	5.272364116	13.35232559
ENSG00000170322	8.949505065	6.228977224	3.833534528	8.418878723	5.813665569	8.061212747	8.469166431	15.58335701	13.29631213	9.073789709	10.25279318	5.964536537	8.860332199	14.01682888	5.681579751	9.065905351	8.724075096	10.27742303	5.754815703	4.225152421	10.58330952	10.53198288	6.207362768	10.37567824	5.272364116	13.35232559
ENSG00000198055	11.93267342	11.41979158	8.944913899	16.83775745	5.813665569	14.10712231	11.95647026	9.350014208	15.51236415	9.678709023	12.30335181	8.946804805	8.178768184	7.475642068	7.575439668	14.2464227	6.344781888	5.138711514	33.56975827	4.225152421	8.955108053	7.021321922	9.311044151	14.52594954	13.18091029	10.54130967
ENSG00000168454	0	0	0	0	0	0	0	0	0	0	0	0	0	0	0	0	0	0	0	0.845030484	0	0	0	0	0	0
ENSG00000100221	0	12.45795445	7.667069056	6.314159042	8.720498354	16.12242549	21.42200921	14.96002273	13.29631213	16.33282148	12.98687136	13.42020721	23.85474054	14.95128414	19.88552913	19.42694004	20.62054114	14.55968262	31.65148637	17.74564017	21.16661903	10.53198288	9.828324382	45.65298425	28.99800264	26.0018972
ENSG00000189184	8.949505065	9.343465835	14.05629327	2.104719681	14.53416392	4.030606373	9.465538952	10.59668277	5.540130055	6.049193139	19.13854726	10.43793894	14.31284432	8.410097327	25.56710888	6.47564668	11.1033683	12.84677879	28.77407852	14.36551823	26.05122343	0	6.207362768	24.90162778	15.81709235	4.919277848
ENSG00000205208	0	1.038162871	5.111379371	4.209439361	2.906832785	1.007651593	1.494558782	1.870002842	2.216052022	3.02459657	1.36703909	2.982268268	3.407820077	0.934455259	2.840789875	1.295129336	3.96548868	3.425807676	1.918271901	4.225152421	0	0.87766524	2.069120923	4.150271296	0	2.108261935
ENSG00000144741	8.949505065	7.267140094	10.22275874	10.5235984	15.50310818	14.10712231	11.45828399	8.103345647	7.756182076	4.839354511	7.518714996	4.473402403	6.815640153	12.14791836	5.681579751	3.885388008	6.344781888	5.995163433	1.918271901	5.91521339	5.698705124	3.510660961	8.27648369	12.45081389	21.08945647	7.730293761
ENSG00000171497	0	0	0	0	0.968944262	0	1.992745043	2.493337122	1.108026011	4.234435197	2.050558635	2.236701201	1.363128031	1.868910517	0.946929958	0	3.172390944	3.425807676	0.959135951	0.845030484	1.628201464	3.510660961	3.103681384	2.075135648	0	1.405507957
ENSG00000109066	2.983168355	3.114488612	3.833534528	4.209439361	6.782609831	3.02295478	6.476421388	4.363339964	3.324078033	3.02459657	6.151675906	4.473402403	4.770948107	0.934455259	1.893859917	5.180517344	1.586195472	0	6.713951654	5.91521339	1.628201464	4.388326201	3.103681384	2.075135648	2.636182058	2.811015913
ENSG00000163749	0	2.076325741	0	2.104719681	0	0	1.494558782	0.623334281	0	0.604919314	0	0	1.363128031	2.803365776	1.893859917	0	0.793097736	0	0	0	0	0	0	0	0	0
ENSG00000111361	17.89901013	13.49611732	15.33413811	14.73303776	18.40994097	20.15303187	16.4401466	13.71335417	8.864208087	13.30822491	15.03742999	18.63917668	13.63128031	25.23029198	13.25701942	11.65616402	20.62054114	9.420971109	19.18271901	22.81582308	19.53841757	17.5533048	17.07024761	16.60108518	10.54472823	28.81291311
ENSG00000079974	2.983168355	10.38162871	0	4.209439361	10.65838688	5.038257967	8.967352692	19.3233627	6.648156066	25.40661118	9.569273631	9.692371872	20.44692046	12.14791836	13.25701942	3.885388008	15.86195472	17.12903838	1.918271901	5.070182906	5.698705124	14.04264384	15.51840692	12.45081389	18.45327441	4.919277848
ENSG00000172939	23.86534684	10.38162871	10.22275874	6.314159042	2.906832785	7.053561153	9.465538952	11.22001705	15.51236415	10.28362834	8.202234541	14.16577428	14.31284432	5.606731551	5.681579751	7.770776015	7.93097736	9.420971109	17.26444711	21.97079259	13.02561171	21.06396577	10.86288484	12.45081389	5.272364116	21.78537333
ENSG00000156298	11.93267342	19.72509454	19.16767264	35.78023457	36.81988194	16.12242549	32.38210694	14.33668845	14.40433814	6.654112453	21.1891059	14.91134134	17.7206644	8.410097327	13.25701942	19.42694004	4.758586416	12.84677879	15.34617521	16.90060969	13.02561171	0.87766524	9.828324382	24.90162778	15.81709235	23.89363526
ENSG00000185177	0	0	0	0	0	0	0	0	0	0	0	0	0	0	0	0	0	0	0	0	0	0	0	0	0	0.702753978
ENSG00000154175	11.93267342	9.343465835	3.833534528	2.104719681	8.720498354	12.09181912	4.483676346	9.973348489	5.540130055	4.234435197	8.885754086	3.727835336	12.26815228	4.672276293	9.469299585	5.180517344	1.586195472	29.97581717	3.836543802	6.760243874	8.955108053	0.87766524	3.103681384	8.300542592	2.636182058	0
ENSG00000177455	0	1.038162871	0	0	0.968944262	1.007651593	6.974607649	4.363339964	9.972234098	0.604919314	0	3.727835336	1.363128031	0	0	3.885388008	0.793097736	0.856451919	0.959135951	0	3.256402928	0.87766524	0	2.075135648	0	0
ENSG00000160688	8.949505065	2.076325741	5.111379371	12.62831808	5.813665569	7.053561153	11.45828399	9.973348489	13.29631213	15.12298285	8.885754086	5.964536537	4.770948107	9.344552585	8.522369626	15.54155203	12.68956378	10.27742303	14.38703926	4.225152421	5.698705124	8.776652402	9.828324382	18.67622083	13.18091029	14.05507957
ENSG00000197106	0	0	0	0	0	0	0.498186261	0	0	0	0.683519545	0	0	0.934455259	0	0	0	0.856451919	0	0	0	0	0	0	0	0
ENSG00000102970	0	0	1.277844843	0	0.968944262	0	0.996372521	0.623334281	1.108026011	3.02459657	12.30335181	0.745567067	0	0.934455259	0.946929958	0	0	0.856451919	9.591359505	0	4.07050366	0.87766524	1.551840692	4.150271296	2.636182058	0.702753978
ENSG00000178814	0	0	0	0	0.968944262	0	0	0.623334281	0	0.604919314	0.683519545	0.745567067	0	0	0	0	0	1.712903838	0	0	0	0	0	0	0	0
ENSG00000165694	0	0	1.277844843	0	0	0	0	0	0	0	0	0	0	0	0	0	0	0	0	0.845030484	0	0	0	0	0	0
ENSG00000118308	5.96633671	1.038162871	1.277844843	0	2.906832785	2.015303187	15.94196034	8.103345647	11.08026011	4.234435197	6.151675906	4.473402403	3.407820077	3.737821034	5.681579751	7.770776015	5.551684152	1.712903838	15.34617521	2.535091453	6.512805856	14.92030908	4.138241845	4.150271296	5.272364116	6.324785805
ENSG00000051382	11.93267342	14.53428019	14.05629327	12.62831808	8.720498354	13.09947071	11.95647026	14.33668845	12.18828612	10.88854765	11.61983227	17.14804254	4.770948107	12.14791836	13.25701942	14.2464227	20.62054114	18.84194222	15.34617521	11.83042678	12.21151098	12.28731336	13.96656623	20.75135648	28.99800264	10.54130967
ENSG00000030419	17.89901013	18.68693167	26.8347417	21.04719681	13.56521966	19.14538027	19.92745043	29.29671119	15.51236415	16.93774079	38.27709453	19.38474374	30.67038069	29.90256827	29.35482871	28.49284539	17.44815019	41.10969211	15.34617521	26.19594501	16.28201464	46.51625773	20.17392899	14.52594954	23.72563852	23.89363526
ENSG00000131187	0	2.076325741	2.555689685	4.209439361	0.968944262	0	0	1.246668561	0	1.209838628	3.417597725	0	0.681564015	3.737821034	2.840789875	0	0	2.569355757	8.632223555	3.380121937	4.884604392	0.87766524	1.034560461	2.075135648	10.54472823	1.405507957
ENSG00000130724	68.61287217	63.32793511	69.00362151	86.29350691	90.11181632	88.67334021	48.82225354	64.82676518	59.83340459	75.61491424	67.66843496	67.10103604	49.75417312	99.98671266	63.44430722	56.98569078	57.10303699	50.53066322	59.46642893	67.60243874	56.17295051	81.62286734	61.55634745	58.10379814	57.99600528	85.73598535
ENSG00000186197	2.983168355	4.152651482	0	10.5235984	2.906832785	6.04590956	2.490931303	4.986674244	1.108026011	3.629515884	4.784636816	10.43793894	2.726256061	6.54118681	3.787719834	3.885388008	15.06885698	9.420971109	0.959135951	5.91521339	13.02561171	14.04264384	6.207362768	6.225406944	5.272364116	7.027539783
ENSG00000131469	799.4891192	687.2638203	843.3775962	639.8347829	757.7144125	756.7463466	439.8984681	405.7906166	588.3618118	436.7517447	536.5628429	556.9385991	401.441205	1049.393255	598.4597338	852.195103	595.6163998	446.2114498	751.0034492	518.0036869	696.0561259	381.7843795	399.3403381	715.9217985	1036.019549	711.88978
ENSG00000161509	0	0	0	0	0	0	0.498186261	0	0	0	0.683519545	0	0.681564015	0	0.946929958	0	0	0	0	0	0	0	0	0	0	0
ENSG00000163885	0	1.038162871	1.277844843	0	0	1.007651593	1.992745043	4.986674244	2.216052022	3.02459657	0.683519545	1.491134134	6.815640153	4.672276293	0.946929958	0	7.137879624	1.712903838	0	0.845030484	0	4.388326201	3.620961614	4.150271296	7.908546175	0.702753978
ENSG00000087842	11.93267342	2.076325741	2.555689685	4.209439361	7.751554092	5.038257967	5.480048867	14.33668845	2.216052022	8.468870395	2.050558635	4.473402403	5.452512122	12.14791836	4.734649792	1.295129336	15.86195472	11.99032687	8.632223555	15.21054872	16.28201464	5.265991441	11.38016507	8.300542592	7.908546175	6.324785805
ENSG00000138356	5.96633671	3.114488612	10.22275874	2.104719681	0.968944262	3.02295478	2.989117564	6.856677086	6.648156066	3.02459657	4.784636816	8.201237738	4.089384092	3.737821034	9.469299585	7.770776015	6.344781888	19.69839414	2.877407852	10.9853963	7.326906589	0	7.241923229	20.75135648	5.272364116	1.405507957
ENSG00000100226	8.949505065	10.38162871	6.389224214	4.209439361	10.65838688	15.1147739	11.95647026	14.33668845	32.13275432	12.09838628	14.35391045	8.201237738	18.40222841	10.27900784	19.88552913	14.2464227	15.86195472	11.99032687	18.22358306	13.52048775	17.91021611	13.1649786	11.8974453	20.75135648	21.08945647	13.35232559
ENSG00000171476	2.983168355	5.190814353	2.555689685	8.418878723	2.906832785	2.015303187	8.469166431	8.103345647	6.648156066	9.073789709	5.468156361	4.473402403	6.134076138	6.54118681	9.469299585	15.54155203	6.344781888	16.27258646	8.632223555	5.070182906	8.141007321	3.510660961	6.207362768	14.52594954	21.08945647	9.135801718
ENSG00000102010	2.983168355	1.038162871	0	0	1.937888523	1.007651593	1.992745043	1.246668561	3.324078033	1.814757942	4.784636816	0.745567067	4.089384092	0.934455259	5.681579751	5.180517344	6.344781888	0.856451919	1.918271901	2.535091453	6.512805856	9.654317642	4.138241845	6.225406944	7.908546175	6.324785805
ENSG00000197943	2.983168355	6.228977224	6.389224214	4.209439361	5.813665569	7.053561153	22.91656799	11.22001705	18.83644219	6.654112453	15.03742999	8.946804805	9.541896214	1.868910517	7.575439668	16.83668137	5.551684152	6.851615352	18.22358306	6.760243874	10.58330952	5.265991441	7.75920346	22.82649213	15.81709235	9.135801718
ENSG00000163389	8.949505065	4.152651482	7.667069056	8.418878723	4.844721308	10.07651593	11.45828399	5.610008525	16.62039016	9.678709023	10.93631272	8.946804805	7.497204168	14.01682888	9.469299585	10.36103469	6.344781888	6.851615352	11.50963141	16.90060969	16.28201464	7.021321922	9.828324382	10.37567824	13.18091029	9.135801718
ENSG00000108684	0	0	0	0	0	0	0.996372521	0	0	1.814757942	0.683519545	0.745567067	0	0	0	0	0	0	0	0	0	0	0	0	0	0
ENSG00000100242	0	2.076325741	2.555689685	0	0.968944262	3.02295478	2.989117564	2.493337122	3.324078033	0.604919314	0.683519545	1.491134134	0	1.868910517	0	0	0.793097736	0	1.918271901	1.690060969	0.814100732	2.632995721	2.069120923	2.075135648	7.908546175	1.405507957
ENSG00000015479	0	4.152651482	0	0	0.968944262	2.015303187	0.996372521	1.246668561	0	1.209838628	2.050558635	2.236701201	1.363128031	0.934455259	1.893859917	2.590258672	1.586195472	2.569355757	0.959135951	0.845030484	0	0	2.586401153	0	5.272364116	1.405507957
ENSG00000183770	0	0	0	0	0	0	4.981862606	0	1.108026011	0	0	2.236701201	0.681564015	0	0	0	0	0.856451919	2.877407852	0	0	0	0	0	0	0
ENSG00000206262	0	0	0	0	0.968944262	1.007651593	0.996372521	0.623334281	1.108026011	0.604919314	0.683519545	1.491134134	2.044692046	0	0	0	0	0	0.959135951	0	0	0	0	0	0	0
ENSG00000168894	38.78118862	31.14488612	33.22396591	29.46607553	35.85093768	39.29841214	30.3893619	27.42670834	29.91670229	21.7770953	32.12541862	37.27835336	27.94412463	44.85385241	32.19561859	55.69056144	29.34461623	28.26291333	35.48803017	28.73103647	45.589641	20.18630052	23.27761038	20.75135648	52.72364116	39.35422278
ENSG00000101938	2.983168355	2.076325741	2.555689685	0	1.937888523	4.030606373	0	1.246668561	2.216052022	1.209838628	0.683519545	0	4.770948107	0	0	0	0	5.995163433	0.959135951	0.845030484	0	0	1.551840692	4.150271296	0	1.405507957
ENSG00000130725	29.83168355	20.76325741	20.44551748	21.04719681	18.40994097	20.15303187	17.43651912	23.68670266	34.34880634	26.61644981	20.50558635	22.36701201	20.44692046	35.50929982	18.93859917	31.08310406	25.37912755	25.69355757	37.40630207	27.0409755	24.42302196	19.30863528	18.10480807	31.12703472	31.6341847	30.21842107
ENSG00000184481	23.86534684	9.343465835	5.111379371	6.314159042	3.875777046	7.053561153	6.476421388	5.610008525	6.648156066	3.629515884	8.885754086	3.727835336	5.452512122	6.54118681	9.469299585	3.885388008	5.551684152	5.138711514	4.795679753	5.91521339	4.07050366	7.898987162	3.620961614	10.37567824	5.272364116	6.324785805
ENSG00000164253	20.88217849	6.228977224	7.667069056	6.314159042	11.62733114	16.12242549	15.94196034	8.726679928	5.540130055	12.70330559	9.569273631	14.16577428	10.22346023	9.344552585	9.469299585	10.36103469	11.1033683	14.55968262	15.34617521	9.295335327	7.326906589	12.28731336	7.75920346	6.225406944	13.18091029	7.730293761
ENSG00000178896	5.96633671	16.61060593	16.61198296	16.83775745	13.56521966	8.061212747	8.469166431	8.103345647	11.08026011	10.88854765	8.202234541	7.455670671	9.541896214	10.27900784	15.15087934	11.65616402	11.1033683	10.27742303	10.55049546	10.9853963	13.02561171	10.53198288	5.172802306	6.225406944	7.908546175	18.27160344
ENSG00000130717	8.949505065	13.49611732	17.8898278	14.73303776	15.50310818	13.09947071	8.469166431	6.856677086	7.756182076	3.629515884	8.885754086	11.92907307	16.35753637	6.54118681	9.469299585	3.885388008	7.137879624	11.13387495	4.795679753	7.605274359	8.955108053	9.654317642	9.828324382	2.075135648	10.54472823	6.324785805
ENSG00000170315	50.71386204	61.25160937	61.33655245	58.93215106	67.82609831	71.54326313	35.86941077	47.37340532	58.72537858	53.23289963	44.42877043	58.15423123	34.75976478	67.28077861	53.97500763	46.62465609	64.24091662	47.96130747	55.62988513	38.02637179	43.96143953	63.1918973	42.93425914	33.20217037	68.54073351	37.94871483
ENSG00000091483	17.89901013	31.14488612	28.11258654	46.30383297	30.03727211	22.16833505	21.92019547	23.68670266	42.10498842	34.48040089	25.97374271	27.58598148	27.94412463	35.50929982	17.99166921	28.49284539	18.24124793	29.97581717	36.44716612	35.49128034	31.74992855	27.20762245	39.83057776	16.60108518	15.81709235	46.38176257
ENSG00000186106	14.91584178	12.45795445	21.72336233	4.209439361	3.875777046	9.06886434	7.97098017	4.986674244	11.08026011	4.839354511	10.25279318	6.710103604	6.815640153	12.14791836	5.681579751	11.65616402	4.758586416	8.56451919	5.754815703	17.74564017	7.326906589	4.388326201	11.8974453	8.300542592	5.272364116	6.324785805
ENSG00000111196	0	5.190814353	5.111379371	10.5235984	4.844721308	7.053561153	6.974607649	11.22001705	14.40433814	4.839354511	6.151675906	8.201237738	8.178768184	11.2134631	6.628509709	11.65616402	5.551684152	1.712903838	7.673087604	6.760243874	7.326906589	5.265991441	9.311044151	12.45081389	10.54472823	13.35232559
ENSG00000118307	0	7.267140094	0	4.209439361	2.906832785	6.04590956	6.974607649	18.70002842	2.216052022	21.17217599	6.835195451	12.67464014	10.22346023	15.88573939	10.41622954	2.590258672	26.17222529	23.12420181	0	8.450304843	2.442302196	15.79797432	16.55296738	0	5.272364116	1.405507957
ENSG00000175110	5.96633671	1.038162871	1.277844843	2.104719681	1.937888523	3.02295478	2.989117564	2.493337122	2.216052022	1.814757942	2.050558635	1.491134134	1.363128031	3.737821034	2.840789875	1.295129336	0.793097736	1.712903838	1.918271901	1.690060969	4.884604392	3.510660961	1.034560461	2.075135648	0	2.108261935
ENSG00000115687	0	1.038162871	1.277844843	2.104719681	0	1.007651593	3.985490085	4.986674244	3.324078033	2.419677256	2.050558635	3.727835336	7.497204168	3.737821034	0.946929958	5.180517344	0.793097736	3.425807676	0	1.690060969	0	1.75533048	2.069120923	0	2.636182058	2.108261935
ENSG00000143033	20.88217849	14.53428019	19.16767264	10.5235984	11.62733114	17.13007709	24.41112677	22.4400341	17.72841617	21.7770953	24.60670362	17.14804254	21.12848447	7.475642068	17.99166921	19.42694004	18.24124793	17.12903838	17.26444711	14.36551823	20.3525183	20.18630052	18.6220883	20.75135648	18.45327441	16.86609548
ENSG00000130714	2.983168355	14.53428019	7.667069056	6.314159042	9.689442616	14.10712231	8.967352692	8.103345647	6.648156066	9.073789709	6.835195451	7.455670671	12.26815228	4.672276293	9.469299585	1.295129336	7.137879624	5.995163433	7.673087604	5.91521339	6.512805856	14.04264384	9.311044151	8.300542592	10.54472823	9.135801718
ENSG00000176845	14.91584178	23.87774602	11.50060358	8.418878723	24.22360654	13.09947071	41.84764589	18.07669414	38.78091038	31.45580432	15.72094954	33.55051802	30.67038069	21.49247095	16.09780929	45.32952676	23.79293208	27.40646141	128.5242174	49.01176809	41.51913733	5.265991441	22.24304992	83.00542592	52.72364116	30.92117505
ENSG00000128011	0	1.038162871	1.277844843	4.209439361	0	1.007651593	0.996372521	0	1.108026011	0.604919314	0.683519545	0	0.681564015	0	0.946929958	0	0	0	0	1.690060969	0.814100732	0	0.517280231	6.225406944	0	1.405507957
ENSG00000131116	14.91584178	16.61060593	17.8898278	12.62831808	28.09938358	30.2295478	25.40749929	39.27005967	12.18828612	28.43120775	25.97374271	24.60371321	34.07820077	28.03365776	21.77938905	27.19771605	51.55135284	35.9709806	7.673087604	17.74564017	23.60892123	46.51625773	22.24304992	20.75135648	28.99800264	18.97435741
ENSG00000159625	0	1.038162871	0	0	2.906832785	0	1.992745043	5.610008525	5.540130055	9.073789709	0.683519545	5.964536537	6.134076138	4.672276293	0.946929958	5.180517344	11.89646604	6.851615352	0	0.845030484	2.442302196	4.388326201	4.655522076	0	5.272364116	0
ENSG00000147036	0	2.076325741	0	0	0.968944262	1.007651593	0	1.246668561	0	0.604919314	2.73407818	2.982268268	1.363128031	0.934455259	0.946929958	2.590258672	0.793097736	0	0.959135951	3.380121937	1.628201464	0.87766524	0.517280231	0	5.272364116	0
ENSG00000124444	2.983168355	11.41979158	8.944913899	6.314159042	8.720498354	5.038257967	6.476421388	6.233342805	4.432104044	9.073789709	5.468156361	6.710103604	6.815640153	9.344552585	8.522369626	5.180517344	11.89646604	5.138711514	6.713951654	6.760243874	14.65381318	7.021321922	6.724642998	12.45081389	10.54472823	11.94681763
ENSG00000196550	0	0	0	0	1.937888523	0	0.498186261	0	0	0	0	0	0	0	0	0	0.793097736	0	0	0	0	0	0.517280231	0	0	0.702753978
ENSG00000100246	17.89901013	16.61060593	6.389224214	12.62831808	16.47205245	11.08416753	10.96009773	32.41338259	11.08026011	27.82628844	14.35391045	17.14804254	11.58658826	26.16474724	11.3631595	7.770776015	22.20673661	17.12903838	5.754815703	5.91521339	6.512805856	14.04264384	20.17392899	12.45081389	23.72563852	17.56884946
ENSG00000221946	0	0	0	2.104719681	0	0	0.996372521	0	0	0	0	0	1.363128031	0	0	0	0	0	0	0	0	0	0	0	0	0
ENSG00000134042	0	0	0	2.104719681	0	0	0.996372521	0.623334281	1.108026011	0.604919314	1.36703909	1.491134134	0	0	0	1.295129336	0	0	0	0.845030484	0	0	1.551840692	2.075135648	0	0
ENSG00000070526	41.76435697	33.22121186	48.55810402	37.88495425	34.88199342	41.31371533	31.38573442	71.06010798	57.61735257	67.75096316	30.75837953	37.27835336	26.5809966	65.4118681	37.87719834	24.60745738	41.24108227	49.6742113	7.673087604	38.02637179	49.66014466	104.4421636	40.86513822	24.90162778	44.81509499	47.08451655
ENSG00000226763	0	0	0	0	0	0	0	0	0	0	0	0.745567067	0	0	0	0	0	0	0	0	0	0	0	0	0	0
ENSG00000158882	0	0	0	0	0.968944262	0	0.996372521	0	1.108026011	0	0.683519545	1.491134134	0	0	0	1.295129336	0	0	0.959135951	0.845030484	2.442302196	0	0.517280231	0	0	0
ENSG00000167272	35.79802026	19.72509454	21.72336233	44.19911329	13.56521966	20.15303187	17.93470538	18.07669414	32.13275432	15.72790216	14.35391045	14.16577428	10.90502424	35.50929982	19.88552913	23.31232805	22.99983434	18.84194222	13.42790331	23.66085356	15.46791391	18.43097004	15.51840692	18.67622083	42.17891293	26.0018972
ENSG00000163931	32.81485191	30.10672325	28.11258654	56.82743138	43.60249177	47.35962489	62.77146884	57.34675381	52.07722251	56.25749619	72.45307178	62.62763364	28.62568864	61.67404706	52.08114772	97.13470019	66.62020983	50.53066322	132.3607612	94.64341424	161.1919449	82.50053258	53.79714399	35.27730601	94.9025541	90.6552632
ENSG00000184432	65.62970381	65.40426085	70.28146635	77.87462818	74.60870814	80.61212747	52.30955737	61.71009377	58.72537858	84.68870395	71.76955224	64.11876777	66.11170949	75.69087594	74.80746672	46.62465609	72.17189398	65.09034585	82.48569174	63.37728632	62.68575637	107.9528245	78.62659506	39.42757731	55.35982322	67.46438192
ENSG00000153902	0	3.114488612	0	4.209439361	4.844721308	2.015303187	1.494558782	1.246668561	3.324078033	0.604919314	1.36703909	0.745567067	4.089384092	2.803365776	0.946929958	0	0.793097736	0	0	3.380121937	1.628201464	0	1.034560461	0	0	1.405507957
ENSG00000266028	2.983168355	3.114488612	1.277844843	2.104719681	4.844721308	2.015303187	7.47279391	8.103345647	5.540130055	5.444273825	3.417597725	5.21896947	8.178768184	4.672276293	3.787719834	2.590258672	5.551684152	6.851615352	12.46876736	5.070182906	8.141007321	3.510660961	5.172802306	8.300542592	7.908546175	4.919277848
ENSG00000168807	41.76435697	31.14488612	16.61198296	23.15191649	25.1925508	34.26015417	21.42200921	18.70002842	7.756182076	21.17217599	25.97374271	16.40247548	27.94412463	12.14791836	27.4609688	23.31232805	11.1033683	15.41613454	27.81494256	30.42109743	27.67942489	17.5533048	22.76033015	45.65298425	18.45327441	19.67711139
ENSG00000101079	5.96633671	12.45795445	15.33413811	21.04719681	20.34782949	11.08416753	15.94196034	11.84335133	18.83644219	10.88854765	6.151675906	16.40247548	8.178768184	14.01682888	13.25701942	7.770776015	12.68956378	11.99032687	13.42790331	10.14036581	20.3525183	12.28731336	11.8974453	20.75135648	18.45327441	14.75783354
ENSG00000182885	0	1.038162871	3.833534528	0	0.968944262	0	3.985490085	5.610008525	6.648156066	3.629515884	1.36703909	2.236701201	0.681564015	0.934455259	0.946929958	6.47564668	0.793097736	0.856451919	20.14185496	5.070182906	6.512805856	1.75533048	3.103681384	6.225406944	15.81709235	2.108261935
ENSG00000132603	5.96633671	10.38162871	5.111379371	14.73303776	9.689442616	15.1147739	9.465538952	14.33668845	13.29631213	6.654112453	14.35391045	17.14804254	9.541896214	13.08237362	6.628509709	9.065905351	7.93097736	10.27742303	16.30531116	19.43570114	11.39741025	6.143656681	10.34560461	16.60108518	13.18091029	20.37986537
ENSG00000157782	0	0	0	0	0	0	0.498186261	0.623334281	0	0	0	0.745567067	0	0	0	1.295129336	0	0	0.959135951	0	0.814100732	0	0	0	0	0
ENSG00000115685	44.74752533	43.60284057	30.66827623	33.67551489	50.3851016	57.43614082	24.90931303	38.02339111	39.88893639	45.97386786	36.91005544	35.78721922	29.98881667	49.5261287	36.93026838	34.96849207	62.65472115	33.40162484	40.28370992	33.80121937	45.589641	47.39392297	32.58865453	33.20217037	39.54273087	47.08451655
ENSG00000123728	0	8.305302965	7.667069056	21.04719681	6.782609831	7.053561153	21.42200921	19.94669698	22.16052022	13.30822491	12.30335181	16.40247548	7.497204168	21.49247095	8.522369626	24.60745738	11.1033683	15.41613454	24.93753471	19.43570114	23.60892123	7.021321922	10.86288484	16.60108518	26.36182058	15.46058752
ENSG00000266964	0	1.038162871	0	0	0	0	0	0	0	0	0	0	0	0	0	0	0	0	0	0	0	0	0	0	0	0
ENSG00000188483	0	0	0	0	1.937888523	0	0.996372521	1.246668561	1.108026011	1.814757942	2.050558635	2.236701201	0.681564015	0	0.946929958	6.47564668	0.793097736	0	1.918271901	0.845030484	0.814100732	0.87766524	2.586401153	0	0	3.513769892
ENSG00000112561	2.983168355	7.267140094	11.50060358	6.314159042	8.720498354	10.07651593	13.9492153	12.46668561	9.972234098	9.678709023	6.835195451	8.201237738	8.860332199	10.27900784	11.3631595	15.54155203	9.517172832	16.27258646	5.754815703	8.450304843	16.28201464	7.021321922	16.55296738	6.225406944	28.99800264	15.46058752
ENSG00000164053	0	2.076325741	5.111379371	2.104719681	0	3.02295478	1.494558782	3.116671403	1.108026011	2.419677256	4.101117271	0	2.044692046	0.934455259	0	0	3.96548868	5.138711514	1.918271901	0.845030484	0.814100732	0.87766524	3.103681384	4.150271296	2.636182058	2.811015913
ENSG00000103044	2.983168355	4.152651482	1.277844843	4.209439361	0	4.030606373	3.985490085	1.870002842	15.51236415	21.7770953	10.25279318	11.92907307	3.407820077	6.54118681	8.522369626	1.295129336	3.96548868	5.995163433	2.877407852	10.14036581	8.955108053	3.510660961	4.138241845	20.75135648	2.636182058	14.75783354
ENSG00000154813	11.93267342	8.305302965	8.944913899	2.104719681	6.782609831	14.10712231	15.44377408	20.57003126	21.05249421	15.72790216	12.98687136	21.62144495	12.26815228	19.62356043	11.3631595	11.65616402	17.44815019	10.27742303	25.89667066	22.81582308	21.98071977	22.81929625	13.449286	12.45081389	23.72563852	14.05507957
ENSG00000184814	0	0	0	0	0	0	0	0	0	0	0	0	0	0	0.946929958	0	0	0	0	0	0	0	0	0	0	0
ENSG00000132846	11.93267342	8.305302965	10.22275874	8.418878723	8.720498354	16.12242549	1.992745043	1.870002842	3.324078033	1.814757942	6.151675906	2.236701201	4.770948107	1.868910517	3.787719834	3.885388008	3.172390944	4.282259595	6.713951654	5.070182906	3.256402928	1.75533048	4.655522076	2.075135648	5.272364116	5.622031826
ENSG00000076770	17.89901013	17.6487688	12.77844843	10.5235984	11.62733114	11.08416753	11.95647026	6.856677086	9.972234098	9.678709023	8.885754086	12.67464014	9.541896214	14.01682888	14.20394938	6.47564668	9.517172832	11.13387495	15.34617521	16.90060969	10.58330952	8.776652402	12.93200577	20.75135648	15.81709235	9.135801718
ENSG00000280987	0	0	0	0	0	1.007651593	0	0.623334281	0	0	0	0	0	0	1.893859917	0	0	0	0	0	0	0	0	0	0	0
ENSG00000129680	8.949505065	5.190814353	3.833534528	10.5235984	20.34782949	10.07651593	11.45828399	6.856677086	12.18828612	10.88854765	5.468156361	5.21896947	10.90502424	7.475642068	5.681579751	7.770776015	3.172390944	3.425807676	8.632223555	5.070182906	4.884604392	2.632995721	9.828324382	14.52594954	10.54472823	4.21652387
ENSG00000132604	14.91584178	15.57244306	16.61198296	10.5235984	13.56521966	11.08416753	18.9310779	17.45335986	9.972234098	9.678709023	17.08798863	11.92907307	13.63128031	9.344552585	21.77938905	11.65616402	11.89646604	27.40646141	15.34617521	18.59067065	15.46791391	7.898987162	14.48384646	4.150271296	5.272364116	17.56884946
ENSG00000110917	140.2089127	106.9307757	103.5054323	79.97934786	102.7080917	88.67334021	64.76421388	69.19010514	104.154445	94.36741297	66.98491542	69.33773724	109.0502424	51.39503922	57.76272747	64.7564668	65.03401435	71.9419612	88.24050745	52.39189003	56.98705124	84.25586306	68.28099044	53.95352685	60.63218734	73.08641374
ENSG00000071051	11.93267342	15.57244306	16.61198296	21.04719681	31.00621637	26.19894143	22.41838173	13.71335417	18.83644219	15.12298285	23.23966453	18.63917668	20.44692046	30.83702353	11.3631595	18.1318107	27.75842076	25.69355757	23.97839876	27.0409755	29.30762635	34.22894437	34.14049522	22.82649213	21.08945647	21.78537333
ENSG00000147421	17.89901013	11.41979158	15.33413811	18.94247713	16.47205245	10.07651593	22.91656799	11.22001705	7.756182076	9.073789709	15.72094954	11.18350601	21.12848447	5.606731551	20.83245909	12.95129336	7.93097736	16.27258646	12.46876736	21.12576211	10.58330952	16.67563956	13.96656623	14.52594954	13.18091029	7.730293761
ENSG00000076258	5.96633671	2.076325741	1.277844843	0	2.906832785	1.007651593	1.992745043	4.363339964	4.432104044	3.02459657	1.36703909	2.236701201	4.089384092	6.54118681	0.946929958	2.590258672	1.586195472	2.569355757	1.918271901	0.845030484	0.814100732	1.75533048	5.172802306	2.075135648	2.636182058	2.108261935
ENSG00000204165	0	0	0	0	0	0	0	0	0	0	0	0	0	0	0	0	0	0.856451919	0	0	0	0	0	0	0	0
ENSG00000184860	0	3.114488612	5.111379371	4.209439361	2.906832785	1.007651593	1.992745043	6.233342805	3.324078033	3.02459657	2.050558635	5.964536537	1.363128031	1.868910517	3.787719834	5.180517344	2.379293208	4.282259595	0	8.450304843	1.628201464	4.388326201	1.551840692	8.300542592	7.908546175	6.324785805
ENSG00000067066	65.62970381	39.45018908	44.7245695	67.35102978	57.16771143	63.48205038	88.17896813	90.38347068	43.21301443	61.09685071	58.78268088	70.08330431	66.11170949	49.5261287	60.60351734	66.05159613	55.51684152	49.6742113	46.03852562	54.92698148	46.40374173	61.43656681	65.69458929	89.23083286	39.54273087	53.40930235
ENSG00000175970	2.983168355	9.343465835	2.555689685	4.209439361	7.751554092	6.04590956	3.985490085	8.726679928	8.864208087	13.30822491	11.61983227	8.201237738	5.452512122	4.672276293	7.575439668	2.590258672	15.06885698	14.55968262	2.877407852	4.225152421	3.256402928	10.53198288	10.34560461	6.225406944	7.908546175	7.027539783
ENSG00000213380	2.983168355	6.228977224	3.833534528	2.104719681	0.968944262	1.007651593	2.989117564	4.986674244	4.432104044	3.02459657	1.36703909	0.745567067	2.044692046	1.868910517	0.946929958	1.295129336	2.379293208	7.708067271	1.918271901	0.845030484	5.698705124	5.265991441	1.034560461	4.150271296	0	2.811015913
ENSG00000184156	0	0	1.277844843	2.104719681	0	0	1.992745043	0	1.108026011	2.419677256	0.683519545	0	1.363128031	0.934455259	0.946929958	0	0.793097736	2.569355757	0	0.845030484	1.628201464	0	1.551840692	0	2.636182058	0
ENSG00000185808	32.81485191	22.83958315	16.61198296	12.62831808	19.37888523	25.19128983	13.45102904	21.81669982	16.62039016	19.96233736	21.1891059	17.89360961	20.44692046	21.49247095	27.4609688	29.78797473	22.99983434	9.420971109	15.34617521	12.67545726	15.46791391	19.30863528	17.58752784	10.37567824	7.908546175	18.97435741
ENSG00000166439	14.91584178	11.41979158	10.22275874	6.314159042	7.751554092	5.038257967	10.46191147	6.233342805	1.108026011	3.629515884	5.468156361	5.964536537	10.22346023	3.737821034	8.522369626	5.180517344	7.137879624	14.55968262	2.877407852	6.760243874	4.07050366	7.021321922	6.724642998	6.225406944	7.908546175	4.919277848
ENSG00000213281	14.91584178	8.305302965	11.50060358	8.418878723	9.689442616	11.08416753	12.95284278	13.71335417	11.08026011	14.51806353	15.72094954	11.92907307	9.541896214	18.68910517	14.20394938	9.065905351	17.44815019	15.41613454	29.73321447	15.21054872	14.65381318	22.81929625	21.20848946	16.60108518	23.72563852	11.24406365
ENSG00000147168	2.983168355	6.228977224	19.16767264	4.209439361	5.813665569	13.09947071	36.86578329	31.79004831	22.16052022	28.43120775	20.50558635	47.7162923	9.541896214	12.14791836	14.20394938	37.55875074	10.31027057	2.569355757	61.38470083	6.760243874	21.98071977	2.632995721	16.03568715	31.12703472	15.81709235	9.838555696
ENSG00000197912	29.83168355	22.83958315	23.00120717	25.25663617	20.34782949	24.18363824	50.31681233	27.42670834	22.16052022	19.96233736	16.40446908	26.84041442	36.12289281	12.14791836	31.24868863	15.54155203	19.8274434	18.84194222	11.50963141	32.95618889	13.02561171	26.32995721	26.89857199	24.90162778	23.72563852	20.37986537
ENSG00000166435	5.96633671	2.076325741	2.555689685	0	2.906832785	0	1.992745043	1.246668561	1.108026011	2.419677256	7.518714996	5.964536537	3.407820077	0.934455259	4.734649792	1.295129336	0.793097736	4.282259595	0	2.535091453	4.07050366	4.388326201	4.138241845	4.150271296	0	1.405507957
ENSG00000157315	0	0	0	0	0	0	0.498186261	0.623334281	0	0.604919314	0	0	0	0	0	0	0	0.856451919	1.918271901	0	0	0	0	2.075135648	0	0
ENSG00000197858	50.71386204	48.79365492	38.33534528	69.45574946	53.29193439	53.40553445	29.89117564	31.16671403	50.9691965	42.94927129	41.69469225	35.78721922	29.30725266	43.91939715	34.08947851	36.26362141	48.3789619	35.11452868	63.30297273	38.02637179	51.28834612	43.00559677	41.89969868	35.27730601	60.63218734	49.19277848
ENSG00000186523	0	0	1.277844843	0	0.968944262	0	0.498186261	0	0	0.604919314	0.683519545	0.745567067	0.681564015	1.868910517	0	0	0.793097736	0.856451919	0	0	0	0	0	0	0	0.702753978
ENSG00000086696	38.78118862	48.79365492	31.94612107	50.51327234	63.95032126	75.5738695	14.44740156	14.33668845	39.88893639	16.33282148	14.35391045	24.60371321	17.7206644	9.344552585	22.726319	22.01719871	22.20673661	11.13387495	9.591359505	26.19594501	16.28201464	9.654317642	21.20848946	14.52594954	13.18091029	12.64957161
ENSG00000168802	0	0	0	0	0	0	0	0.623334281	0	0	0	0	0	0	0	0	0	0	0	0	0	0	0.517280231	0	0	0
ENSG00000187688	0	2.076325741	0	0	0	2.015303187	5.978235128	4.986674244	9.972234098	7.259031767	8.885754086	9.692371872	0.681564015	4.672276293	2.840789875	7.770776015	2.379293208	2.569355757	23.97839876	7.605274359	10.58330952	0	1.034560461	10.37567824	5.272364116	3.513769892
ENSG00000122971	11.93267342	10.38162871	11.50060358	8.418878723	9.689442616	10.07651593	4.483676346	4.986674244	11.08026011	6.654112453	4.101117271	8.201237738	2.726256061	10.27900784	8.522369626	3.885388008	4.758586416	5.138711514	6.713951654	2.535091453	13.02561171	3.510660961	10.34560461	8.300542592	10.54472823	9.135801718
ENSG00000183751	11.93267342	11.41979158	10.22275874	2.104719681	12.5962754	7.053561153	10.46191147	8.103345647	12.18828612	11.49346696	11.61983227	6.710103604	8.178768184	10.27900784	11.3631595	15.54155203	3.96548868	5.995163433	11.50963141	7.605274359	8.141007321	7.021321922	7.241923229	4.150271296	15.81709235	7.027539783
ENSG00000174226	0	0	0	0	2.906832785	1.007651593	4.981862606	0	1.108026011	0	2.73407818	1.491134134	0	0	0.946929958	0	1.586195472	0.856451919	0	0.845030484	1.628201464	0.87766524	0	2.075135648	0	3.513769892
ENSG00000185896	137.2257443	140.1519875	191.6767264	132.5973399	203.4782949	155.1783454	104.1209285	103.4734906	109.6945751	114.3297503	111.4136859	106.6160906	102.9161663	66.34632335	104.1622954	91.95418285	103.1027057	146.4532782	137.1564409	125.9095422	154.6791391	116.7294769	138.1138216	97.53137545	76.44927969	116.6571604
ENSG00000138399	2.983168355	1.038162871	3.833534528	6.314159042	4.844721308	6.04590956	9.963725213	3.740005683	2.216052022	7.259031767	2.73407818	2.982268268	4.770948107	4.672276293	2.840789875	5.180517344	0.793097736	3.425807676	7.673087604	4.225152421	2.442302196	1.75533048	5.172802306	8.300542592	13.18091029	4.919277848
ENSG00000141076	2.983168355	10.38162871	16.61198296	21.04719681	16.47205245	13.09947071	12.45465652	8.103345647	9.972234098	5.444273825	10.93631272	11.18350601	12.26815228	16.82019465	8.522369626	11.65616402	10.31027057	5.995163433	7.673087604	15.21054872	17.91021611	7.021321922	12.93200577	12.45081389	15.81709235	17.56884946
ENSG00000113231	8.949505065	9.343465835	2.555689685	4.209439361	4.844721308	8.061212747	7.97098017	11.22001705	7.756182076	4.839354511	6.835195451	6.710103604	10.90502424	11.2134631	3.787719834	3.885388008	8.724075096	26.55000949	2.877407852	5.070182906	5.698705124	37.73960533	2.586401153	2.075135648	10.54472823	3.513769892
ENSG00000135698	8.949505065	19.72509454	7.667069056	12.62831808	16.47205245	17.13007709	31.88392068	14.96002273	25.48459825	14.51806353	11.61983227	27.58598148	13.63128031	25.23029198	17.99166921	14.2464227	11.1033683	13.7032307	18.22358306	23.66085356	20.3525183	9.654317642	21.20848946	10.37567824	10.54472823	26.0018972
ENSG00000120725	20.88217849	24.91590889	34.50181075	50.51327234	40.69565899	27.20659302	31.38573442	18.07669414	39.88893639	17.5426601	21.87262544	36.53278629	18.40222841	27.0992025	25.56710888	40.14900941	21.41363887	20.55484606	41.24284587	16.0555792	31.74992855	22.81929625	19.13936853	29.05189907	21.08945647	18.97435741
ENSG00000099326	5.96633671	8.305302965	7.667069056	10.5235984	2.906832785	3.02295478	7.47279391	7.480011367	7.756182076	9.073789709	2.73407818	4.473402403	9.541896214	2.803365776	6.628509709	5.180517344	3.96548868	1.712903838	1.918271901	5.070182906	4.884604392	8.776652402	6.724642998	0	0	2.108261935
ENSG00000127720	8.949505065	5.190814353	6.389224214	2.104719681	9.689442616	6.04590956	5.480048867	4.986674244	3.324078033	6.654112453	5.468156361	5.21896947	2.044692046	5.606731551	4.734649792	7.770776015	4.758586416	5.995163433	1.918271901	5.91521339	7.326906589	7.021321922	4.138241845	4.150271296	7.908546175	7.027539783
ENSG00000198223	8.949505065	10.38162871	10.22275874	16.83775745	1.937888523	5.038257967	13.9492153	8.726679928	7.756182076	3.629515884	5.468156361	8.946804805	6.815640153	4.672276293	10.41622954	9.065905351	2.379293208	1.712903838	17.26444711	10.9853963	7.326906589	2.632995721	3.620961614	6.225406944	7.908546175	2.108261935
ENSG00000165629	110.3772291	60.21344649	95.8383632	107.3407037	70.73293109	91.69629499	52.30955737	79.16345363	67.58958667	75.00999493	54.68156361	52.1896947	59.29606933	129.8892809	76.70132664	90.65905351	70.58569851	53.9564709	87.2813715	66.75740826	96.87798711	51.78224917	66.21186952	68.47947638	92.26637204	113.8461445
ENSG00000157837	17.89901013	25.95407176	19.16767264	25.25663617	19.37888523	16.12242549	19.42926417	25.5567055	13.29631213	22.38201462	25.97374271	17.14804254	17.03910038	22.4269262	25.56710888	24.60745738	28.5515185	25.69355757	32.61062232	25.35091453	26.05122343	22.81929625	21.72576969	26.97676342	10.54472823	22.48812731
ENSG00000068079	14.91584178	4.152651482	8.944913899	10.5235984	17.44099671	12.09181912	13.9492153	23.06336838	18.83644219	12.70330559	15.03742999	8.946804805	12.94971629	6.54118681	13.25701942	23.31232805	5.551684152	14.55968262	22.06012686	10.9853963	20.3525183	11.40964812	5.172802306	10.37567824	7.908546175	13.35232559
ENSG00000133773	23.86534684	18.68693167	26.8347417	23.15191649	16.47205245	30.2295478	26.40387181	21.81669982	22.16052022	17.5426601	21.87262544	21.62144495	18.40222841	28.03365776	24.62017892	18.1318107	32.51700718	22.2677499	31.65148637	10.9853963	13.02561171	12.28731336	13.449286	26.97676342	13.18091029	21.78537333
ENSG00000143776	41.76435697	39.45018908	48.55810402	27.36135585	55.22982291	38.29076055	48.82225354	36.77672255	13.29631213	45.97386786	51.94748543	37.27835336	40.89384092	33.64038931	46.39956797	45.32952676	27.75842076	83.93228807	11.50963141	45.63164615	29.30762635	62.31423206	53.27986376	33.20217037	15.81709235	34.43494494
ENSG00000203668	5.96633671	11.41979158	7.667069056	6.314159042	8.720498354	8.061212747	10.96009773	7.480011367	2.216052022	9.073789709	9.569273631	5.21896947	7.497204168	7.475642068	6.628509709	11.65616402	3.96548868	9.420971109	9.591359505	11.83042678	2.442302196	3.510660961	8.793763921	10.37567824	10.54472823	9.135801718
ENSG00000093167	38.78118862	23.87774602	19.16767264	25.25663617	22.28571802	28.21424461	39.85490085	23.06336838	13.29631213	19.35741805	27.3407818	30.56824975	22.49161251	21.49247095	17.04473925	40.14900941	19.8274434	11.13387495	21.10099091	38.87140228	21.16661903	19.30863528	21.72576969	37.35244166	18.45327441	23.19088128
ENSG00000082153	17.89901013	24.91590889	20.44551748	27.36135585	32.94410489	24.18363824	24.90931303	23.06336838	25.48459825	25.40661118	25.29022317	24.60371321	19.08379243	32.70593405	19.88552913	16.83668137	29.34461623	28.26291333	32.61062232	39.71643276	36.63453294	35.10660961	30.00225338	39.42757731	18.45327441	33.02943698
ENSG00000124313	8.949505065	8.305302965	10.22275874	10.5235984	5.813665569	6.04590956	3.985490085	6.856677086	3.324078033	3.629515884	3.417597725	8.201237738	1.363128031	4.672276293	10.41622954	5.180517344	4.758586416	5.995163433	3.836543802	1.690060969	4.884604392	5.265991441	3.620961614	10.37567824	5.272364116	0.702753978
ENSG00000182389	35.79802026	15.57244306	16.61198296	2.104719681	9.689442616	20.15303187	11.95647026	2.493337122	5.540130055	6.049193139	12.98687136	4.473402403	14.31284432	0.934455259	21.77938905	2.590258672	9.517172832	5.995163433	4.795679753	8.450304843	4.884604392	8.776652402	5.690082537	20.75135648	2.636182058	7.027539783
ENSG00000117009	0	1.038162871	0	0	0	0	0.996372521	1.246668561	1.108026011	1.814757942	1.36703909	0	0	1.868910517	0	1.295129336	0	0	4.795679753	0	0.814100732	0	0	0	0	0
ENSG00000127554	2.983168355	2.076325741	2.555689685	2.104719681	0	0	0.498186261	0	2.216052022	1.209838628	0	0	0	0	0	0	0	2.569355757	0	0	0	0	1.034560461	4.150271296	2.636182058	0.702753978
ENSG00000084453	41.76435697	26.99223464	12.77844843	12.62831808	4.844721308	7.053561153	0.498186261	0.623334281	8.864208087	1.209838628	0	2.236701201	4.089384092	0	10.41622954	0	0	0.856451919	0	1.690060969	0	0	0.517280231	0	0	0.702753978
ENSG00000172940	0	1.038162871	0	0	0	0	0	0	0	0	0	0	0	0	0	0	0	0	0	0	0	0.87766524	0	0	0	0
ENSG00000127561	0	0	0	0	0	1.007651593	0.996372521	1.246668561	0	0	0	0	0	0	0.946929958	0	0	0	0.959135951	0	0.814100732	0.87766524	0	0	0	1.405507957
ENSG00000070476	5.96633671	0	7.667069056	4.209439361	3.875777046	6.04590956	9.465538952	9.973348489	6.648156066	3.02459657	3.417597725	5.964536537	14.99440834	4.672276293	7.575439668	1.295129336	4.758586416	11.99032687	10.55049546	5.070182906	6.512805856	6.143656681	6.207362768	2.075135648	7.908546175	9.135801718
ENSG00000132612	29.83168355	17.6487688	30.66827623	29.46607553	24.22360654	27.20659302	17.93470538	13.09001989	27.70065027	16.93774079	17.77150817	27.58598148	24.53630455	20.55801569	18.93859917	14.2464227	12.68956378	16.27258646	25.89667066	18.59067065	18.72431684	22.81929625	13.96656623	20.75135648	15.81709235	28.81291311
ENSG00000106780	17.89901013	13.49611732	15.33413811	6.314159042	8.720498354	7.053561153	15.94196034	9.350014208	12.18828612	17.5426601	13.6703909	13.42020721	14.99440834	11.2134631	8.522369626	24.60745738	8.724075096	20.55484606	13.42790331	14.36551823	12.21151098	17.5533048	10.86288484	6.225406944	18.45327441	11.94681763
ENSG00000182150	26.8485152	24.91590889	26.8347417	25.25663617	16.47205245	26.19894143	26.40387181	24.93337122	9.972234098	20.56725667	28.70782089	23.85814615	25.89943258	18.68910517	28.40789875	20.72206937	19.8274434	34.25807676	23.01926281	19.43570114	18.72431684	25.45229197	21.20848946	31.12703472	21.08945647	16.1633415
ENSG00000079393	0	0	0	0	0	0	0.498186261	0	0	0	0	0	0	0	0	0	0	0	0	0	0	0	0	0	0	0
ENSG00000172717	0	0	1.277844843	0	0.968944262	1.007651593	0.498186261	0	0	0.604919314	1.36703909	0.745567067	0	0	0	0	2.379293208	2.569355757	1.918271901	1.690060969	1.628201464	1.75533048	0.517280231	2.075135648	2.636182058	0
ENSG00000052795	23.86534684	29.06856038	30.66827623	23.15191649	30.03727211	28.21424461	14.94558782	12.46668561	19.9444682	14.51806353	28.70782089	14.91134134	31.3519447	14.01682888	30.30175867	25.90258672	14.27575925	14.55968262	40.28370992	29.57606695	15.46791391	20.18630052	18.6220883	43.57784861	18.45327441	18.27160344
ENSG00000139835	2.983168355	6.228977224	1.277844843	2.104719681	2.906832785	9.06886434	3.487303825	4.363339964	3.324078033	2.419677256	6.151675906	2.982268268	10.22346023	6.54118681	5.681579751	3.885388008	11.1033683	12.84677879	0	2.535091453	4.884604392	11.40964812	8.27648369	6.225406944	2.636182058	5.622031826
ENSG00000137145	23.86534684	26.99223464	17.8898278	10.5235984	24.22360654	19.14538027	15.94196034	16.83002557	15.51236415	13.91314422	25.29022317	15.65690841	32.71507273	16.82019465	17.99166921	10.36103469	19.8274434	23.12420181	25.89667066	27.0409755	17.09611537	24.57462673	12.93200577	20.75135648	10.54472823	23.19088128
ENSG00000162843	0	0	0	0	0	0	0.996372521	0	0	0	0	0	0	0	0	0	0	0	0.959135951	0	0	0	0.517280231	0	0	0
ENSG00000160685	11.93267342	6.228977224	8.944913899	2.104719681	7.751554092	9.06886434	6.974607649	5.610008525	7.756182076	7.863951081	4.784636816	5.21896947	4.770948107	9.344552585	7.575439668	9.065905351	12.68956378	11.13387495	5.754815703	7.605274359	14.65381318	7.898987162	7.75920346	4.150271296	10.54472823	4.919277848
ENSG00000164123	0	0	0	0	0	0	0	0.623334281	0	0	0	0	0	0	0	0	0	0	0	0	0	0	0	0	0	0
ENSG00000163354	0	0	1.277844843	0	0	1.007651593	1.494558782	0.623334281	0	0.604919314	0	0.745567067	2.044692046	0	0	1.295129336	0.793097736	0.856451919	0	0	0	0.87766524	0	0	0	0.702753978
ENSG00000089169	0	1.038162871	0	2.104719681	0	0	0.498186261	0	1.108026011	0.604919314	0	1.491134134	0	0	0	0	0	0	0	0	0.814100732	0	0	0	2.636182058	0
ENSG00000129451	0	1.038162871	0	2.104719681	0.968944262	0	3.985490085	3.740005683	2.216052022	1.209838628	0.683519545	2.236701201	0	0.934455259	1.893859917	7.770776015	0.793097736	0.856451919	0	6.760243874	5.698705124	11.40964812	1.034560461	4.150271296	2.636182058	6.324785805
ENSG00000182534	26.8485152	32.18304899	20.44551748	12.62831808	17.44099671	36.27545736	15.94196034	22.4400341	16.62039016	28.43120775	42.3782118	27.58598148	23.85474054	16.82019465	23.67324896	38.85388008	14.27575925	17.9854903	27.81494256	36.33631082	27.67942489	47.39392297	30.51953361	26.97676342	15.81709235	26.0018972
ENSG00000111199	2.983168355	12.45795445	6.389224214	8.418878723	7.751554092	11.08416753	8.469166431	12.46668561	14.40433814	19.96233736	10.93631272	12.67464014	16.35753637	11.2134631	10.41622954	3.885388008	22.20673661	11.99032687	3.836543802	12.67545726	21.98071977	17.5533048	11.38016507	8.300542592	23.72563852	19.67711139
ENSG00000054277	0	0	0	0	0	0	0	0	1.108026011	1.814757942	0	0.745567067	0	0	0	0	0	0	0	0	0	0.87766524	1.034560461	4.150271296	0	0
ENSG00000005194	5.96633671	8.305302965	7.667069056	6.314159042	1.937888523	14.10712231	4.981862606	8.726679928	3.324078033	12.70330559	12.30335181	11.18350601	10.22346023	16.82019465	7.575439668	5.180517344	11.1033683	11.13387495	20.14185496	16.90060969	16.28201464	9.654317642	8.793763921	10.37567824	10.54472823	12.64957161
ENSG00000157895	0	5.190814353	7.667069056	8.418878723	11.62733114	11.08416753	5.480048867	8.726679928	3.324078033	9.073789709	12.30335181	6.710103604	3.407820077	6.54118681	1.893859917	5.180517344	10.31027057	6.851615352	9.591359505	5.91521339	8.141007321	6.143656681	4.655522076	6.225406944	2.636182058	5.622031826
ENSG00000156671	17.89901013	11.41979158	17.8898278	29.46607553	12.5962754	9.06886434	19.92745043	13.09001989	11.08026011	11.49346696	13.6703909	15.65690841	13.63128031	11.2134631	20.83245909	19.42694004	19.03434566	13.7032307	6.713951654	25.35091453	15.46791391	17.5533048	16.03568715	16.60108518	18.45327441	14.75783354
ENSG00000150433	20.88217849	13.49611732	8.944913899	10.5235984	15.50310818	9.06886434	10.46191147	13.71335417	7.756182076	12.09838628	6.151675906	7.455670671	8.178768184	12.14791836	8.522369626	3.885388008	9.517172832	13.7032307	7.673087604	12.67545726	8.141007321	8.776652402	7.241923229	12.45081389	13.18091029	11.24406365
ENSG00000120992	32.81485191	30.10672325	42.16887981	23.15191649	20.34782949	27.20659302	25.90568555	24.31003694	38.78091038	39.92467472	22.55614499	29.07711562	19.76535644	39.24712086	27.4609688	37.55875074	36.48249586	17.9854903	41.24284587	31.26612792	46.40374173	38.61727057	30.51953361	29.05189907	36.90654881	38.65146881
ENSG00000173598	23.86534684	15.57244306	17.8898278	23.15191649	21.31677375	14.10712231	15.44377408	16.83002557	18.83644219	21.7770953	10.25279318	11.18350601	14.99440834	24.29583672	20.83245909	20.72206937	28.5515185	28.26291333	23.01926281	17.74564017	12.21151098	18.43097004	17.07024761	26.97676342	10.54472823	17.56884946
ENSG00000119147	20.88217849	32.18304899	14.05629327	8.418878723	36.81988194	15.1147739	12.45465652	60.46342521	31.02472831	45.36894854	23.92318408	43.24288989	27.26256061	45.78830767	38.8241283	12.95129336	86.44765323	66.80324969	6.713951654	15.21054872	14.65381318	19.30863528	30.00225338	2.075135648	21.08945647	8.43304774
ENSG00000100749	8.949505065	10.38162871	5.111379371	4.209439361	12.5962754	8.061212747	8.469166431	9.350014208	9.972234098	5.444273825	15.03742999	5.964536537	9.541896214	14.01682888	9.469299585	3.885388008	8.724075096	9.420971109	11.50963141	9.295335327	8.955108053	7.021321922	7.241923229	2.075135648	13.18091029	7.027539783
ENSG00000107518	0	2.076325741	3.833534528	0	0.968944262	2.015303187	1.992745043	0	2.216052022	1.209838628	2.050558635	2.236701201	3.407820077	0.934455259	2.840789875	1.295129336	0.793097736	0	0	0.845030484	0.814100732	3.510660961	0.517280231	2.075135648	2.636182058	1.405507957
ENSG00000128040	2.983168355	0	0	0	0	4.030606373	0.498186261	1.246668561	1.108026011	0	0.683519545	0	0	0	1.893859917	0	0	0	0	0	0	0	0	2.075135648	0	0
ENSG00000139547	0	0	0	0	0	0	0	0	0	0	0	0	0.681564015	0	0	0	0	0	0	0	0	0	0	0	0	0.702753978
ENSG00000164252	20.88217849	5.190814353	11.50060358	12.62831808	12.5962754	13.09947071	12.45465652	11.84335133	6.648156066	13.30822491	8.885754086	8.201237738	7.497204168	13.08237362	10.41622954	19.42694004	10.31027057	16.27258646	9.591359505	7.605274359	9.769208785	15.79797432	12.41472554	14.52594954	13.18091029	11.94681763
ENSG00000166856	2.983168355	0	0	0	0	1.007651593	0	0	0	0	0	0	0	0	0	0	0	0	0	0	0	0	0	0	0	0
ENSG00000111653	8.949505065	2.076325741	6.389224214	6.314159042	10.65838688	7.053561153	9.465538952	8.103345647	4.432104044	6.049193139	10.25279318	5.21896947	7.497204168	5.606731551	11.3631595	14.2464227	11.1033683	6.851615352	2.877407852	4.225152421	8.141007321	10.53198288	5.690082537	4.150271296	7.908546175	6.324785805
ENSG00000166860	8.949505065	1.038162871	5.111379371	10.5235984	4.844721308	6.04590956	3.487303825	1.246668561	1.108026011	1.209838628	2.73407818	2.982268268	1.363128031	3.737821034	2.840789875	0	1.586195472	2.569355757	2.877407852	4.225152421	1.628201464	0.87766524	2.069120923	2.075135648	2.636182058	0.702753978
ENSG00000149179	11.93267342	12.45795445	11.50060358	6.314159042	23.25466228	12.09181912	12.45465652	27.42670834	16.62039016	29.64104638	16.40446908	18.63917668	21.81004849	26.16474724	15.15087934	10.36103469	39.6548868	18.84194222	7.673087604	7.605274359	13.02561171	24.57462673	16.55296738	16.60108518	21.08945647	14.75783354
ENSG00000177889	32.81485191	31.14488612	23.00120717	39.98967393	23.25466228	25.19128983	32.8802932	36.15338827	28.80867628	41.73943266	21.87262544	26.09484735	28.62568864	65.4118681	29.35482871	42.73926809	38.86178907	32.54517292	26.85580661	37.18134131	33.37813001	32.47361389	36.20961614	35.27730601	15.81709235	57.62582622
ENSG00000138678	0	3.114488612	3.833534528	0	0.968944262	3.02295478	3.487303825	1.246668561	4.432104044	1.814757942	0.683519545	2.236701201	3.407820077	0.934455259	0.946929958	5.180517344	2.379293208	0.856451919	4.795679753	2.535091453	1.628201464	0	1.551840692	2.075135648	2.636182058	2.811015913
ENSG00000188051	0	2.076325741	0	0	1.937888523	0	0	0.623334281	0	1.209838628	1.36703909	0	0.681564015	1.868910517	0	0	0	0	0	0	0	0	0	0	0	0
ENSG00000186118	0	0	0	0	0	0	0	0.623334281	0	0	0	0	0	0	0	0	0	0	0	0	0	0	0	0	0	0
ENSG00000070756	1020.243577	1185.581998	1178.172945	1083.930636	1523.180379	1360.329651	693.4752748	659.4876688	921.8776411	605.5242332	794.9332309	851.4375906	961.6868256	797.0903355	796.3680951	691.5990654	781.9943677	685.1615352	620.56096	642.2231681	744.9021698	724.0738232	612.4597931	703.4709846	572.0515066	846.1157899
ENSG00000060140	5.96633671	4.152651482	8.944913899	6.314159042	1.937888523	11.08416753	0.498186261	4.363339964	6.648156066	4.839354511	2.73407818	1.491134134	4.770948107	4.672276293	4.734649792	5.180517344	4.758586416	0.856451919	0	4.225152421	5.698705124	6.143656681	2.586401153	2.075135648	0	0.702753978
ENSG00000197223	8.949505065	16.61060593	20.44551748	6.314159042	7.751554092	17.13007709	12.95284278	10.59668277	8.864208087	14.51806353	12.30335181	16.40247548	11.58658826	14.95128414	10.41622954	14.2464227	11.89646604	10.27742303	14.38703926	18.59067065	10.58330952	21.94163101	14.48384646	10.37567824	23.72563852	8.43304774
ENSG00000123472	23.86534684	26.99223464	17.8898278	23.15191649	14.53416392	19.14538027	18.9310779	16.20669129	22.16052022	23.59185324	15.03742999	17.89360961	19.08379243	26.16474724	16.09780929	22.01719871	19.8274434	13.7032307	16.30531116	13.52048775	16.28201464	10.53198288	13.449286	16.60108518	18.45327441	16.86609548
ENSG00000125170	0	3.114488612	1.277844843	4.209439361	0.968944262	1.007651593	1.992745043	3.740005683	2.216052022	4.234435197	4.101117271	2.236701201	7.497204168	7.475642068	4.734649792	1.295129336	3.96548868	2.569355757	1.918271901	8.450304843	5.698705124	1.75533048	4.655522076	4.150271296	0	3.513769892
ENSG00000156920	0	0	0	0	0	0	0	0	0	0	0	0	0.681564015	0	0	0	0	0	0	0	0	0	0	2.075135648	0	0
ENSG00000105767	11.93267342	10.38162871	5.111379371	18.94247713	10.65838688	13.09947071	6.974607649	9.973348489	12.18828612	2.419677256	5.468156361	9.692371872	10.90502424	9.344552585	5.681579751	10.36103469	12.68956378	9.420971109	1.918271901	2.535091453	11.39741025	14.04264384	9.828324382	0	10.54472823	6.324785805
ENSG00000137766	0	2.076325741	0	0	0	0	1.494558782	1.246668561	0	0	2.73407818	0	0.681564015	0	0.946929958	0	0	0	0.959135951	0	0.814100732	0	1.034560461	0	0	0
ENSG00000110330	32.81485191	16.61060593	23.00120717	18.94247713	22.28571802	16.12242549	25.90568555	18.70002842	22.16052022	22.98693393	14.35391045	15.65690841	17.03910038	24.29583672	39.77105826	28.49284539	22.99983434	19.69839414	24.93753471	24.50588404	19.53841757	20.18630052	19.65664876	22.82649213	21.08945647	15.46058752
ENSG00000179091	44.74752533	48.79365492	70.28146635	58.93215106	66.85715405	52.39788285	33.37847946	41.14006252	42.10498842	50.20830306	36.91005544	41.00618869	26.5809966	82.23206275	48.29342788	34.96849207	49.96515737	32.54517292	61.38470083	58.30710342	65.12805856	30.71828341	33.62321499	37.35244166	26.36182058	75.89742966
ENSG00000161267	23.86534684	13.49611732	12.77844843	33.67551489	25.1925508	29.22189621	10.96009773	18.07669414	23.26854623	32.06072364	10.93631272	14.91134134	21.81004849	28.03365776	7.575439668	16.83668137	35.68939812	11.13387495	2.877407852	11.83042678	21.16661903	29.84061817	13.449286	6.225406944	7.908546175	18.97435741
ENSG00000169994	0	0	0	0	0	0	0	0	0	0	0	0	0	0	0.946929958	0	0	0	0	0	0	0	0	0	0	0
ENSG00000143847	0	0	0	0	0	0	0	0.623334281	0	0	0	0	0	0	0	0	0.793097736	0	0	0	0	0	0	0	0	0.702753978
ENSG00000149182	14.91584178	6.228977224	5.111379371	2.104719681	13.56521966	16.12242549	9.465538952	8.726679928	7.756182076	6.654112453	7.518714996	8.201237738	7.497204168	5.606731551	5.681579751	10.36103469	7.93097736	5.995163433	8.632223555	7.605274359	8.141007321	8.776652402	8.27648369	10.37567824	10.54472823	9.838555696
ENSG00000154330	2.983168355	8.305302965	12.77844843	10.5235984	7.751554092	9.06886434	3.487303825	9.350014208	1.108026011	1.209838628	16.40446908	0.745567067	6.134076138	4.672276293	6.628509709	1.295129336	0	5.995163433	10.55049546	2.535091453	8.955108053	0	2.069120923	6.225406944	0	8.43304774
ENSG00000180767	0	0	0	0	0	0	0.996372521	0.623334281	0	0	1.36703909	0.745567067	0	0	0	1.295129336	0	0.856451919	6.713951654	0	1.628201464	0	0.517280231	4.150271296	0	0
ENSG00000133067	2.983168355	8.305302965	2.555689685	0	5.813665569	2.015303187	7.97098017	6.856677086	1.108026011	4.234435197	4.784636816	1.491134134	2.044692046	4.672276293	7.575439668	1.295129336	4.758586416	17.9854903	0	2.535091453	1.628201464	7.021321922	6.724642998	0	0	7.027539783
ENSG00000102978	11.93267342	17.6487688	17.8898278	14.73303776	20.34782949	15.1147739	10.96009773	9.350014208	13.29631213	18.14757942	16.40446908	12.67464014	17.7206644	14.95128414	6.628509709	7.770776015	16.65505246	7.708067271	13.42790331	11.83042678	8.141007321	13.1649786	12.93200577	4.150271296	10.54472823	20.37986537
ENSG00000122483	8.949505065	4.152651482	6.389224214	6.314159042	3.875777046	3.02295478	9.963725213	3.740005683	1.108026011	4.839354511	8.885754086	5.964536537	6.134076138	5.606731551	1.893859917	5.180517344	5.551684152	11.13387495	4.795679753	9.295335327	4.07050366	4.388326201	5.690082537	6.225406944	2.636182058	4.919277848
ENSG00000102030	11.93267342	16.61060593	14.05629327	18.94247713	15.50310818	15.1147739	14.94558782	16.20669129	17.72841617	10.88854765	12.30335181	17.14804254	10.90502424	31.77147879	17.04473925	12.95129336	15.06885698	17.9854903	25.89667066	13.52048775	13.02561171	13.1649786	12.93200577	24.90162778	26.36182058	25.29914322
ENSG00000130755	17.89901013	8.305302965	7.667069056	14.73303776	2.906832785	5.038257967	25.40749929	31.16671403	22.16052022	12.70330559	27.3407818	27.58598148	8.860332199	11.2134631	19.88552913	63.46133746	11.1033683	11.13387495	70.01692439	15.21054872	30.93582782	3.510660961	7.75920346	35.27730601	28.99800264	11.94681763
ENSG00000163623	0	1.038162871	0	0	0	0	0	0	0	0	0	0	0	0	0	0	0	0	0	0.845030484	0	0	0	0	0	0
ENSG00000263528	2.983168355	3.114488612	0	0	1.937888523	6.04590956	4.483676346	6.856677086	4.432104044	4.234435197	4.101117271	8.201237738	3.407820077	4.672276293	0.946929958	7.770776015	4.758586416	2.569355757	1.918271901	1.690060969	0.814100732	2.632995721	5.690082537	4.150271296	2.636182058	2.811015913
ENSG00000123416	0	1.038162871	0	0	0	0	1.992745043	1.246668561	0	0.604919314	1.36703909	1.491134134	0	0	0.946929958	0	0	1.712903838	0.959135951	0	0	0	1.551840692	0	0	1.405507957
ENSG00000088682	5.96633671	3.114488612	3.833534528	6.314159042	7.751554092	5.038257967	7.97098017	8.103345647	2.216052022	12.09838628	3.417597725	9.692371872	7.497204168	11.2134631	4.734649792	2.590258672	10.31027057	3.425807676	4.795679753	5.91521339	4.07050366	6.143656681	7.75920346	2.075135648	2.636182058	9.838555696
ENSG00000108691	14.91584178	26.99223464	14.05629327	8.418878723	9.689442616	15.1147739	95.65176204	62.33342805	116.3427311	93.76249366	62.2002786	55.91753003	14.31284432	42.98494189	29.35482871	33.67336273	28.5515185	41.10969211	217.7238608	59.1521339	59.42935344	1.75533048	63.62546837	157.7103092	52.72364116	47.78727052
ENSG00000243910	0	10.38162871	0	0	6.782609831	2.015303187	4.483676346	23.68670266	1.108026011	23.59185324	8.885754086	10.43793894	8.178768184	10.27900784	14.20394938	3.885388008	37.27559359	23.98065373	1.918271901	4.225152421	4.884604392	11.40964812	9.828324382	6.225406944	5.272364116	7.027539783
ENSG00000127824	0	9.343465835	19.16767264	29.46607553	16.47205245	14.10712231	10.96009773	4.986674244	16.62039016	10.88854765	7.518714996	15.65690841	12.94971629	14.01682888	8.522369626	6.47564668	5.551684152	7.708067271	22.06012686	10.14036581	18.72431684	15.79797432	7.241923229	10.37567824	10.54472823	22.48812731
ENSG00000130816	5.96633671	11.41979158	11.50060358	39.98967393	16.47205245	6.04590956	30.3893619	24.93337122	14.40433814	36.29515884	21.87262544	28.33154855	23.85474054	22.4269262	20.83245909	18.1318107	19.03434566	27.40646141	26.85580661	16.0555792	21.16661903	22.81929625	24.82945107	31.12703472	21.08945647	35.13769892
ENSG00000284024	5.96633671	10.38162871	3.833534528	4.209439361	3.875777046	5.038257967	4.483676346	6.856677086	5.540130055	7.259031767	6.835195451	7.455670671	4.089384092	9.344552585	1.893859917	3.885388008	7.137879624	6.851615352	2.877407852	5.91521339	8.141007321	6.143656681	5.172802306	4.150271296	2.636182058	7.027539783
ENSG00000167553	0	0	2.555689685	2.104719681	1.937888523	2.015303187	0	0.623334281	0	3.629515884	0	0	1.363128031	1.868910517	0.946929958	0	1.586195472	0.856451919	0.959135951	5.91521339	2.442302196	0.87766524	1.551840692	0	2.636182058	0
ENSG00000214654	0	0	0	0	0	0	0	0	0	0	0	0	0	0	0	0	0	0.856451919	0	0.845030484	0	0.87766524	0.517280231	0	0	0
ENSG00000117500	20.88217849	25.95407176	33.22396591	29.46607553	23.25466228	28.21424461	31.88392068	30.54337975	33.24078033	27.22136913	29.39134044	40.26062162	31.3519447	21.49247095	20.83245909	60.87107879	22.99983434	15.41613454	68.09865249	43.94158518	26.05122343	27.20762245	26.89857199	29.05189907	21.08945647	30.21842107
ENSG00000115661	5.96633671	6.228977224	7.667069056	2.104719681	5.813665569	9.06886434	2.989117564	11.22001705	11.08026011	7.259031767	8.885754086	11.92907307	7.497204168	16.82019465	11.3631595	2.590258672	11.1033683	9.420971109	4.795679753	5.91521339	4.07050366	14.04264384	6.207362768	12.45081389	0	4.919277848
ENSG00000119402	11.93267342	14.53428019	19.16767264	12.62831808	20.34782949	15.1147739	21.92019547	18.07669414	18.83644219	16.33282148	24.60670362	11.18350601	13.63128031	11.2134631	18.93859917	22.01719871	11.89646604	11.99032687	22.06012686	18.59067065	26.05122343	21.06396577	17.58752784	22.82649213	5.272364116	14.05507957
ENSG00000185267	8.949505065	4.152651482	1.277844843	4.209439361	0	1.007651593	1.494558782	1.246668561	3.324078033	1.814757942	1.36703909	0.745567067	0	0.934455259	0.946929958	1.295129336	1.586195472	0.856451919	2.877407852	0	0.814100732	0	1.034560461	0	0	0.702753978
ENSG00000187522	8.949505065	3.114488612	6.389224214	8.418878723	5.813665569	2.015303187	7.47279391	5.610008525	9.972234098	3.629515884	4.784636816	3.727835336	8.178768184	7.475642068	2.840789875	6.47564668	7.137879624	5.138711514	8.632223555	5.070182906	6.512805856	8.776652402	10.34560461	6.225406944	10.54472823	3.513769892
ENSG00000117505	20.88217849	25.95407176	28.11258654	31.57079521	19.37888523	30.2295478	27.8984306	26.18003978	29.91670229	19.96233736	28.70782089	31.31381682	23.85474054	29.90256827	22.726319	23.31232805	19.8274434	16.27258646	38.36543802	27.88600598	25.23712269	23.69696149	31.55409407	39.42757731	23.72563852	26.70465118
ENSG00000167552	65.62970381	124.5795445	52.39163855	46.30383297	116.2733114	125.9564492	98.14269335	369.0138941	134.0711473	442.8009378	185.9173163	189.374035	86.55862994	202.7767911	175.1820423	132.1031923	405.2729431	487.3211419	168.8079273	138.5849994	118.0446061	350.1884308	214.6712957	114.1324606	181.896562	131.4149939
ENSG00000140945	0	0	1.277844843	0	0	0	1.494558782	2.493337122	0	0	2.73407818	0.745567067	1.363128031	3.737821034	0.946929958	0	0	1.712903838	0.959135951	2.535091453	1.628201464	0	2.586401153	0	7.908546175	4.919277848
ENSG00000164944	17.89901013	19.72509454	11.50060358	12.62831808	15.50310818	17.13007709	18.43289164	15.58335701	5.540130055	16.93774079	15.72094954	16.40247548	15.67597235	10.27900784	23.67324896	14.2464227	12.68956378	15.41613454	15.34617521	17.74564017	18.72431684	24.57462673	17.07024761	10.37567824	5.272364116	8.43304774
ENSG00000163376	0	1.038162871	1.277844843	0	0.968944262	2.015303187	0.996372521	0.623334281	1.108026011	0.604919314	1.36703909	0.745567067	0	0	0.946929958	5.180517344	0.793097736	0	0.959135951	2.535091453	3.256402928	0.87766524	1.034560461	0	0	0.702753978
ENSG00000169733	35.79802026	21.80142028	29.39043138	12.62831808	19.37888523	25.19128983	9.963725213	13.71335417	11.08026011	9.678709023	10.93631272	11.92907307	12.26815228	14.95128414	9.469299585	7.770776015	15.06885698	9.420971109	13.42790331	10.9853963	11.39741025	10.53198288	8.27648369	6.225406944	10.54472823	12.64957161
ENSG00000060138	113.3603975	141.1901504	135.4515533	202.0530893	164.7205245	141.0712231	134.0121041	214.4269925	222.7132282	233.4988552	190.7019531	258.7117723	175.843516	218.6625305	197.9083613	159.3009083	254.5843733	192.7016818	126.6059455	305.0560048	256.4417306	170.2670566	190.3591249	209.5887004	224.0754749	277.5878214
ENSG00000142173	29.83168355	67.48058659	42.16887981	31.57079521	63.95032126	52.39788285	92.16445822	61.71009377	72.02169071	48.99846443	191.3854726	80.52124325	74.29047767	7.475642068	65.33816714	106.2006055	43.62037548	77.93712463	376.9404285	182.5265846	226.3200035	2.632995721	93.62772175	209.5887004	102.8111003	47.08451655
ENSG00000168887	35.79802026	21.80142028	29.39043138	10.5235984	17.44099671	20.15303187	19.42926417	29.92004547	12.18828612	22.38201462	19.82206681	20.87587788	17.03910038	28.03365776	22.726319	16.83668137	21.41363887	18.84194222	21.10099091	15.21054872	26.05122343	20.18630052	26.38129176	8.300542592	34.27036676	16.86609548
ENSG00000160058	20.88217849	23.87774602	24.27905201	25.25663617	26.16149506	26.19894143	22.41838173	18.70002842	17.72841617	24.80169187	17.77150817	22.36701201	29.30725266	19.62356043	23.67324896	19.42694004	20.62054114	27.40646141	21.10099091	19.43570114	18.72431684	23.69696149	21.20848946	16.60108518	13.18091029	18.97435741
ENSG00000126746	0	1.038162871	0	0	0.968944262	1.007651593	1.494558782	0	0	0.604919314	1.36703909	0.745567067	0.681564015	0	0	1.295129336	0.793097736	0	0.959135951	1.690060969	0.814100732	1.75533048	0	2.075135648	0	0.702753978
ENSG00000172340	50.71386204	34.25937473	43.44672465	50.51327234	41.66460325	47.35962489	23.41475425	29.92004547	29.91670229	23.59185324	32.12541862	32.80495095	31.3519447	65.4118681	39.77105826	24.60745738	30.13771397	35.9709806	46.03852562	27.88600598	46.40374173	57.04824061	25.3467313	29.05189907	60.63218734	41.46248472
ENSG00000163521	5.96633671	6.228977224	1.277844843	0	3.875777046	7.053561153	2.989117564	8.726679928	6.648156066	10.88854765	3.417597725	4.473402403	5.452512122	6.54118681	3.787719834	1.295129336	8.724075096	10.27742303	1.918271901	1.690060969	4.884604392	7.898987162	3.103681384	4.150271296	2.636182058	1.405507957
ENSG00000108828	35.79802026	56.06079501	54.94732824	46.30383297	79.45342945	48.36727648	26.90205807	28.67337691	28.80867628	28.43120775	36.22653589	27.58598148	34.75976478	20.55801569	25.56710888	22.01719871	20.62054114	24.83710565	65.22124463	41.40649373	42.33323807	21.94163101	38.27873707	22.82649213	52.72364116	34.43494494
ENSG00000152127	17.89901013	23.87774602	16.61198296	12.62831808	27.13043932	17.13007709	14.44740156	26.18003978	16.62039016	29.64104638	13.6703909	20.13031081	19.76535644	14.01682888	14.20394938	10.36103469	22.99983434	46.24840363	11.50963141	14.36551823	13.02561171	28.08528769	18.6220883	10.37567824	10.54472823	16.86609548
ENSG00000100162	0	2.076325741	2.555689685	4.209439361	0.968944262	1.007651593	3.487303825	8.103345647	4.432104044	6.049193139	5.468156361	2.982268268	2.726256061	13.08237362	6.628509709	5.180517344	11.1033683	6.851615352	4.795679753	5.070182906	8.141007321	7.021321922	4.655522076	4.150271296	7.908546175	2.811015913
ENSG00000168883	20.88217849	12.45795445	5.111379371	4.209439361	11.62733114	7.053561153	12.45465652	13.71335417	22.16052022	12.09838628	11.61983227	10.43793894	10.90502424	12.14791836	11.3631595	19.42694004	10.31027057	11.13387495	16.30531116	11.83042678	17.91021611	12.28731336	10.34560461	18.67622083	15.81709235	14.75783354
ENSG00000089820	2.983168355	3.114488612	2.555689685	2.104719681	0	6.04590956	17.43651912	12.46668561	8.864208087	6.654112453	3.417597725	1.491134134	3.407820077	2.803365776	10.41622954	16.83668137	5.551684152	2.569355757	23.01926281	14.36551823	8.955108053	1.75533048	4.138241845	8.300542592	23.72563852	1.405507957
ENSG00000172046	14.91584178	13.49611732	6.389224214	12.62831808	13.56521966	8.061212747	13.45102904	7.480011367	7.756182076	9.678709023	17.08798863	11.18350601	8.178768184	8.410097327	10.41622954	2.590258672	11.1033683	5.138711514	19.18271901	6.760243874	12.21151098	9.654317642	12.93200577	12.45081389	15.81709235	9.838555696
ENSG00000144671	0	0	0	0	0	0	0	0.623334281	0	0	0	0	0	0	0	0	0	0.856451919	0	0	0	0	0	2.075135648	0	0
ENSG00000169727	26.8485152	38.41202621	37.05750044	31.57079521	44.57143603	38.29076055	25.90568555	26.18003978	37.67288437	33.27056227	26.65726226	27.58598148	24.53630455	42.05048663	28.40789875	27.19771605	40.44798454	34.25807676	27.81494256	21.97079259	22.7948205	25.45229197	30.00225338	20.75135648	21.08945647	33.73219096
ENSG00000122068	38.78118862	29.06856038	28.11258654	39.98967393	28.09938358	18.13772868	30.3893619	32.41338259	18.83644219	24.80169187	23.23966453	20.13031081	27.94412463	21.49247095	19.88552913	36.26362141	30.93081171	23.12420181	43.16111777	32.95618889	26.05122343	26.32995721	36.20961614	43.57784861	44.81509499	21.78537333
ENSG00000205704	0	0	0	0	0	0	0	0.623334281	0	0	0	0	0	0	0	0	0	0	0	0	0	0	0	0	0	0
ENSG00000108688	0	0	0	0	0	0	0	0	1.108026011	0.604919314	0	0.745567067	0	0	0	0	0	0	3.836543802	4.225152421	0	0	0	0	0	0
ENSG00000168702	0	0	0	0	3.875777046	1.007651593	2.989117564	4.363339964	0	0	7.518714996	0	2.726256061	0	4.734649792	2.590258672	3.96548868	3.425807676	1.918271901	0.845030484	3.256402928	0	1.551840692	4.150271296	2.636182058	0.702753978
ENSG00000230989	116.3435659	82.01486678	106.0611219	96.81710531	99.80125894	102.7804625	63.76784136	90.38347068	88.64208087	106.4657993	69.03547405	98.41485286	68.15640153	143.9061098	87.11755618	90.65905351	103.8958034	98.49197069	46.03852562	89.57323133	75.71136808	86.01119354	83.28211713	53.95352685	92.26637204	84.3304774
ENSG00000179950	20.88217849	23.87774602	28.11258654	18.94247713	22.28571802	21.16068346	17.43651912	19.3233627	26.59262426	18.75249873	26.65726226	27.58598148	13.63128031	24.29583672	26.51403884	22.01719871	30.13771397	16.27258646	30.69235042	27.88600598	33.37813001	24.57462673	23.79489061	14.52594954	26.36182058	31.62392902
ENSG00000172156	0	7.267140094	0	0	0	2.015303187	58.78597876	14.96002273	49.86117049	22.98693393	33.49245771	58.8997983	1.363128031	4.672276293	6.628509709	54.39543211	7.93097736	5.138711514	141.9521207	2.535091453	50.47424539	0	3.620961614	12.45081389	15.81709235	11.24406365
ENSG00000108700	0	1.038162871	1.277844843	0	0.968944262	1.007651593	18.43289164	9.350014208	11.08026011	18.14757942	6.151675906	7.455670671	0	2.803365776	4.734649792	1.295129336	1.586195472	0	24.93753471	2.535091453	11.39741025	0	5.172802306	6.225406944	2.636182058	0.702753978
ENSG00000163516	8.949505065	3.114488612	3.833534528	2.104719681	2.906832785	1.007651593	6.476421388	8.726679928	3.324078033	2.419677256	3.417597725	8.946804805	7.497204168	3.737821034	3.787719834	3.885388008	5.551684152	5.138711514	1.918271901	1.690060969	5.698705124	7.898987162	7.241923229	0	0	4.21652387
ENSG00000077152	2.983168355	0	1.277844843	8.418878723	0.968944262	0	0.996372521	4.363339964	1.108026011	4.234435197	3.417597725	8.201237738	0.681564015	6.54118681	1.893859917	2.590258672	5.551684152	1.712903838	4.795679753	3.380121937	5.698705124	1.75533048	1.551840692	6.225406944	0	3.513769892
ENSG00000186469	5.96633671	2.076325741	2.555689685	0	0.968944262	3.02295478	11.45828399	3.740005683	11.08026011	3.02459657	6.151675906	7.455670671	4.089384092	1.868910517	1.893859917	9.065905351	2.379293208	3.425807676	21.10099091	8.450304843	6.512805856	1.75533048	4.138241845	4.150271296	7.908546175	2.108261935
ENSG00000138398	125.2930709	107.9689385	104.7832771	117.8643021	89.14287206	106.8110689	92.16445822	92.25347352	76.45379475	76.82475287	87.49050177	67.10103604	116.5474466	60.7395918	87.11755618	84.18340683	96.7579238	95.06616301	61.38470083	71.82759116	56.98705124	84.25586306	75.52291367	112.057325	76.44927969	92.06077116
ENSG00000140961	2.983168355	1.038162871	2.555689685	4.209439361	1.937888523	2.015303187	1.494558782	1.246668561	0	1.209838628	0.683519545	0	0.681564015	0	4.734649792	5.180517344	2.379293208	0.856451919	1.918271901	2.535091453	4.884604392	1.75533048	2.586401153	0	2.636182058	0
ENSG00000050730	0	0	0	4.209439361	0	0	2.490931303	3.740005683	2.216052022	1.814757942	0.683519545	1.491134134	1.363128031	0	0.946929958	3.885388008	0	0	0.959135951	3.380121937	3.256402928	0	7.241923229	0	0	0.702753978
ENSG00000267534	5.96633671	13.49611732	16.61198296	14.73303776	14.53416392	19.14538027	10.46191147	16.20669129	17.72841617	15.12298285	9.569273631	13.42020721	9.541896214	4.672276293	3.787719834	6.47564668	8.724075096	8.56451919	22.06012686	6.760243874	6.512805856	8.776652402	8.27648369	6.225406944	5.272364116	10.54130967
ENSG00000168778	8.949505065	13.49611732	6.389224214	8.418878723	6.782609831	13.09947071	8.967352692	23.68670266	7.756182076	22.98693393	13.6703909	17.14804254	18.40222841	24.29583672	15.15087934	1.295129336	19.8274434	34.25807676	1.918271901	5.91521339	13.83971244	18.43097004	9.828324382	8.300542592	5.272364116	5.622031826
ENSG00000158423	0	3.114488612	1.277844843	6.314159042	6.782609831	3.02295478	2.490931303	9.350014208	3.324078033	18.14757942	3.417597725	7.455670671	3.407820077	16.82019465	3.787719834	2.590258672	10.31027057	11.13387495	0.959135951	1.690060969	5.698705124	14.92030908	3.103681384	0	10.54472823	3.513769892
ENSG00000084092	11.93267342	17.6487688	26.8347417	8.418878723	19.37888523	19.14538027	8.967352692	17.45335986	13.29631213	20.56725667	19.13854726	9.692371872	17.7206644	16.82019465	12.31008946	16.83668137	22.20673661	12.84677879	9.591359505	15.21054872	25.23712269	16.67563956	15.00112669	10.37567824	13.18091029	13.35232559
ENSG00000103150	2.983168355	10.38162871	14.05629327	0	8.720498354	8.061212747	10.46191147	9.350014208	6.648156066	8.468870395	12.30335181	6.710103604	12.26815228	7.475642068	6.628509709	5.180517344	7.93097736	11.99032687	6.713951654	9.295335327	8.955108053	9.654317642	7.241923229	8.300542592	2.636182058	9.838555696
ENSG00000168884	5.96633671	7.267140094	6.389224214	14.73303776	12.5962754	4.030606373	10.96009773	15.58335701	8.864208087	19.35741805	8.885754086	9.692371872	8.860332199	14.01682888	9.469299585	15.54155203	7.93097736	6.851615352	16.30531116	15.21054872	15.46791391	8.776652402	10.34560461	10.37567824	5.272364116	18.27160344
ENSG00000072501	32.81485191	33.22121186	25.55689685	54.7227117	42.63354751	27.20659302	47.82588102	34.28338543	37.67288437	49.60338374	47.16284861	38.76948749	38.16758486	37.37821034	38.8241283	29.78797473	30.93081171	40.25324019	46.03852562	43.94158518	43.1473388	44.76092725	32.58865453	45.65298425	36.90654881	40.75973074
ENSG00000084093	62.64653546	60.21344649	58.78086277	29.46607553	78.48448519	48.36727648	60.28053754	61.08675949	37.67288437	59.28209276	85.43994314	65.60990191	66.7932735	51.39503922	72.9136068	63.46133746	75.34428492	85.6451919	59.46642893	63.37728632	49.66014466	75.47921066	57.4181056	49.80325555	34.27036676	49.19277848
ENSG00000145016	8.949505065	2.076325741	0	0	0	1.007651593	0.996372521	0.623334281	5.540130055	0.604919314	0	0	0.681564015	0	0	1.295129336	1.586195472	0	0.959135951	3.380121937	0.814100732	0	0	4.150271296	0	1.405507957
ENSG00000008283	80.54554559	82.01486678	93.28267352	107.3407037	114.3354229	93.71159818	27.8984306	65.45009946	74.23774273	71.98539836	56.0486027	70.82887138	73.60891365	67.28077861	77.6482566	38.85388008	68.99950303	64.23389393	22.06012686	38.87140228	46.40374173	96.54317642	55.86626491	31.12703472	42.17891293	51.30104042
ENSG00000103154	0	0	0	0	0	0	0	0	0	0.604919314	0	0	0	0	0	0	0	0	0	0	0.814100732	0	0	2.075135648	0	0
ENSG00000124177	41.76435697	25.95407176	21.72336233	31.57079521	18.40994097	19.14538027	24.90931303	21.81669982	17.72841617	19.35741805	29.39134044	23.11257908	29.98881667	23.36138146	31.24868863	16.83668137	25.37912755	35.11452868	25.89667066	24.50588404	26.86532416	35.10660961	20.17392899	22.82649213	18.45327441	22.48812731
ENSG00000105851	2.983168355	6.228977224	2.555689685	4.209439361	8.720498354	2.015303187	19.92745043	14.33668845	17.72841617	9.073789709	23.92318408	15.65690841	5.452512122	3.737821034	13.25701942	28.49284539	8.724075096	5.995163433	54.67074918	11.83042678	19.53841757	5.265991441	10.34560461	35.27730601	26.36182058	6.324785805
ENSG00000168890	14.91584178	10.38162871	10.22275874	6.314159042	7.751554092	5.038257967	5.978235128	7.480011367	9.972234098	5.444273825	4.784636816	9.692371872	12.26815228	5.606731551	8.522369626	7.770776015	7.93097736	5.995163433	7.673087604	10.14036581	5.698705124	2.632995721	5.172802306	2.075135648	0	16.86609548
ENSG00000006712	8.949505065	9.343465835	7.667069056	18.94247713	8.720498354	11.08416753	8.469166431	13.09001989	15.51236415	19.96233736	19.13854726	13.42020721	13.63128031	10.27900784	13.25701942	5.180517344	22.99983434	29.97581717	20.14185496	7.605274359	13.83971244	13.1649786	18.10480807	16.60108518	5.272364116	18.97435741
ENSG00000072415	14.91584178	18.68693167	29.39043138	14.73303776	18.40994097	13.09947071	11.45828399	10.59668277	7.756182076	12.70330559	14.35391045	8.946804805	23.85474054	10.27900784	22.726319	11.65616402	18.24124793	22.2677499	3.836543802	16.0555792	5.698705124	23.69696149	16.55296738	24.90162778	23.72563852	12.64957161
ENSG00000166558	0	0	0	0	0	1.007651593	0	0	0	0	0	0.745567067	0	0	0	0	0	0	0	0	0	2.632995721	0	0	0	0
ENSG00000163864	0	4.152651482	10.22275874	8.418878723	6.782609831	8.061212747	2.989117564	4.986674244	3.324078033	0.604919314	5.468156361	0.745567067	5.452512122	4.672276293	0.946929958	2.590258672	3.96548868	2.569355757	0.959135951	4.225152421	3.256402928	0	3.620961614	2.075135648	5.272364116	1.405507957
ENSG00000161513	0	8.305302965	6.389224214	6.314159042	6.782609831	3.02295478	6.476421388	11.84335133	17.72841617	14.51806353	9.569273631	11.92907307	6.134076138	15.88573939	10.41622954	10.36103469	20.62054114	17.9854903	3.836543802	6.760243874	9.769208785	13.1649786	9.311044151	16.60108518	10.54472823	11.24406365
ENSG00000136856	2.983168355	9.343465835	12.77844843	18.94247713	16.47205245	17.13007709	9.465538952	4.986674244	15.51236415	7.863951081	10.93631272	7.455670671	9.541896214	10.27900784	7.575439668	15.54155203	3.172390944	12.84677879	6.713951654	10.9853963	13.02561171	7.898987162	12.93200577	4.150271296	13.18091029	18.97435741
ENSG00000135114	2.983168355	1.038162871	3.833534528	2.104719681	0	1.007651593	5.480048867	4.363339964	3.324078033	3.629515884	5.468156361	2.982268268	1.363128031	1.868910517	0	2.590258672	0.793097736	1.712903838	6.713951654	0.845030484	2.442302196	1.75533048	1.551840692	2.075135648	0	2.108261935
ENSG00000121594	0	0	0	0	0	0	0	0	1.108026011	0	0	0	0	0	0	0	0	0	0	0	0	0	0	0	0	0
ENSG00000113845	20.88217849	28.03039751	28.11258654	48.40855265	29.06832785	25.19128983	30.88754816	24.31003694	32.13275432	34.48040089	21.87262544	20.13031081	20.44692046	31.77147879	22.726319	27.19771605	28.5515185	21.41129798	27.81494256	22.81582308	21.16661903	22.81929625	23.79489061	10.37567824	23.72563852	26.0018972
ENSG00000184634	2.983168355	11.41979158	6.389224214	6.314159042	4.844721308	4.030606373	9.963725213	7.480011367	3.324078033	6.654112453	7.518714996	5.21896947	6.815640153	1.868910517	7.575439668	3.885388008	9.517172832	9.420971109	5.754815703	7.605274359	6.512805856	7.898987162	8.27648369	6.225406944	5.272364116	6.324785805
ENSG00000179134	17.89901013	26.99223464	23.00120717	21.04719681	28.09938358	15.1147739	27.40024434	24.93337122	34.34880634	33.27056227	25.29022317	29.07711562	32.71507273	19.62356043	23.67324896	12.95129336	24.58602982	31.688721	24.93753471	25.35091453	17.91021611	28.96295293	29.48497315	26.97676342	7.908546175	21.78537333
ENSG00000167757	47.73069368	48.79365492	145.6743121	14.73303776	28.09938358	47.35962489	5.480048867	9.973348489	33.24078033	7.863951081	30.75837953	12.67464014	17.03910038	14.01682888	30.30175867	22.01719871	19.03434566	13.7032307	0	18.59067065	25.23712269	177.2883785	3.620961614	4.150271296	13.18091029	12.64957161
ENSG00000126895	0	0	1.277844843	0	0	0	0	0.623334281	0	0.604919314	0	0	0	0	0.946929958	1.295129336	0	0	0	0.845030484	0	0	0	0	2.636182058	0
ENSG00000100554	32.81485191	22.83958315	26.8347417	16.83775745	24.22360654	23.17598665	17.93470538	41.14006252	34.34880634	37.50499746	23.23966453	43.98845696	32.71507273	39.24712086	36.93026838	29.78797473	42.03418001	32.54517292	19.18271901	38.87140228	22.7948205	35.98427485	35.17505568	18.67622083	39.54273087	27.40740515
ENSG00000033050	14.91584178	19.72509454	15.33413811	27.36135585	13.56521966	4.030606373	16.4401466	16.83002557	24.37657224	18.75249873	11.61983227	16.40247548	12.94971629	15.88573939	17.04473925	15.54155203	15.06885698	21.41129798	22.06012686	16.90060969	23.60892123	17.5533048	13.449286	14.52594954	13.18091029	21.78537333
ENSG00000138378	0	1.038162871	2.555689685	2.104719681	2.906832785	2.015303187	7.97098017	4.986674244	2.216052022	1.814757942	3.417597725	2.982268268	1.363128031	2.803365776	2.840789875	2.590258672	3.172390944	3.425807676	6.713951654	5.070182906	3.256402928	0	0	6.225406944	5.272364116	0
ENSG00000152558	495.205947	359.2043532	304.1270726	372.5353835	334.2857702	422.2060176	197.7799455	258.0603921	213.8490201	267.9792561	234.447204	236.3447603	273.9887342	327.0593405	268.9281082	189.088883	260.9291552	261.2178353	104.5458186	207.8774991	220.6212984	238.7249453	195.5319272	151.4849023	218.8031108	290.940147
ENSG00000186001	23.86534684	9.343465835	17.8898278	6.314159042	9.689442616	11.08416753	17.93470538	16.20669129	18.83644219	12.70330559	10.25279318	6.710103604	19.76535644	11.2134631	15.15087934	9.065905351	17.44815019	16.27258646	13.42790331	19.43570114	9.769208785	11.40964812	15.00112669	16.60108518	13.18091029	6.324785805
ENSG00000160310	29.83168355	21.80142028	37.05750044	42.09439361	27.13043932	44.33667011	37.36396955	36.77672255	32.13275432	40.52959403	34.8594968	35.04165215	36.80445683	31.77147879	35.98333842	37.55875074	24.58602982	41.10969211	38.36543802	21.97079259	30.12172709	28.96295293	40.34785799	22.82649213	28.99800264	20.37986537
ENSG00000198910	0	0	0	0	0.968944262	0	0.996372521	3.740005683	1.108026011	0	0	1.491134134	0.681564015	0	0	0	0	0.856451919	0	0.845030484	0	0	0	4.150271296	0	0
ENSG00000140943	56.68019875	41.52651482	40.89103497	18.94247713	28.09938358	27.20659302	38.36034207	33.03671687	37.67288437	39.31975541	32.12541862	27.58598148	47.02791706	28.03365776	41.66491817	37.55875074	40.44798454	40.25324019	45.07938967	23.66085356	35.00633148	40.37260105	32.0713743	47.7281199	50.08745911	38.65146881
ENSG00000182749	8.949505065	15.57244306	3.833534528	4.209439361	13.56521966	11.08416753	20.42563669	18.70002842	16.62039016	21.7770953	17.77150817	9.692371872	14.99440834	14.01682888	13.25701942	15.54155203	17.44815019	24.83710565	7.673087604	10.14036581	17.09611537	14.04264384	17.07024761	20.75135648	15.81709235	19.67711139
ENSG00000179104	2.983168355	12.45795445	12.77844843	0	10.65838688	13.09947071	28.39661686	14.33668845	8.864208087	18.14757942	25.29022317	26.84041442	21.12848447	12.14791836	9.469299585	9.065905351	22.20673661	17.12903838	15.34617521	8.450304843	7.326906589	14.04264384	14.48384646	4.150271296	13.18091029	11.24406365
ENSG00000114113	0	0	0	0	0	0	0	0	0	0	0	0	0.681564015	0	0	0	0	0.856451919	0	0	0	0	0	0	0	0
ENSG00000151892	11.93267342	3.114488612	2.555689685	2.104719681	6.782609831	5.038257967	11.45828399	8.103345647	6.648156066	9.678709023	6.151675906	5.21896947	8.860332199	3.737821034	3.787719834	5.180517344	4.758586416	6.851615352	6.713951654	3.380121937	3.256402928	1.75533048	5.172802306	10.37567824	13.18091029	1.405507957
ENSG00000159658	80.54554559	62.28977224	44.7245695	56.82743138	62.01243274	56.42848923	53.80411615	49.24340816	34.34880634	48.99846443	56.0486027	64.11876777	62.70388941	53.26394974	67.23202705	63.46133746	57.89613473	58.23873049	70.01692439	49.85679857	53.73064832	85.1335283	53.27986376	58.10379814	68.54073351	58.3285802
ENSG00000143363	8.949505065	10.38162871	11.50060358	6.314159042	6.782609831	12.09181912	6.974607649	6.233342805	5.540130055	6.654112453	6.151675906	8.201237738	8.178768184	8.410097327	8.522369626	9.065905351	7.137879624	5.138711514	3.836543802	5.91521339	10.58330952	8.776652402	10.34560461	10.37567824	13.18091029	11.24406365
ENSG00000114115	32.81485191	58.13712075	34.50181075	39.98967393	115.3043671	32.24485099	19.42926417	19.3233627	23.26854623	29.64104638	29.39134044	47.7162923	19.08379243	69.14968913	20.83245909	19.42694004	39.6548868	24.83710565	18.22358306	20.28073162	19.53841757	7.021321922	32.0713743	18.67622083	36.90654881	34.43494494
ENSG00000137154	1566.163386	1334.039289	1785.149245	1431.209383	1689.838792	1640.456794	1055.1585	1037.851577	1325.199109	1062.843235	1294.586018	1245.097002	1015.530383	2064.211666	1435.545817	1495.874383	1355.404031	1127.090725	1404.175032	1186.4228	1430.374986	1058.46428	976.1077952	1492.022531	1763.605797	1633.903
ENSG00000134001	32.81485191	37.37386334	31.94612107	35.78023457	21.31677375	24.18363824	26.90205807	22.4400341	40.9969624	27.82628844	19.82206681	32.80495095	25.89943258	40.18157612	22.726319	38.85388008	29.34461623	26.55000949	39.32457397	43.0965547	45.589641	18.43097004	26.38129176	37.35244166	28.99800264	40.75973074
ENSG00000163624	20.88217849	26.99223464	26.8347417	12.62831808	26.16149506	21.16068346	11.95647026	64.82676518	22.16052022	70.77555973	33.49245771	36.53278629	39.53071289	51.39503922	39.77105826	29.78797473	81.68906681	72.79841312	5.754815703	25.35091453	13.02561171	71.09088446	42.93425914	41.50271296	42.17891293	20.37986537
ENSG00000108830	0	2.076325741	1.277844843	0	0.968944262	5.038257967	0.996372521	1.870002842	1.108026011	1.814757942	0	0.745567067	4.089384092	5.606731551	0.946929958	0	7.137879624	4.282259595	0	2.535091453	0.814100732	0.87766524	3.103681384	2.075135648	0	1.405507957
ENSG00000133195	20.88217849	14.53428019	28.11258654	39.98967393	18.40994097	32.24485099	11.95647026	19.94669698	31.02472831	24.80169187	15.03742999	16.40247548	23.17317652	18.68910517	14.20394938	14.2464227	26.17222529	10.27742303	20.14185496	13.52048775	41.51913733	64.94722778	21.20848946	4.150271296	18.45327441	22.48812731
ENSG00000137673	23.86534684	3.114488612	12.77844843	29.46607553	4.844721308	6.04590956	8.967352692	26.18003978	29.91670229	165.1429727	23.23966453	80.52124325	8.860332199	89.70770482	10.41622954	164.4814257	7.137879624	1.712903838	30.69235042	41.40649373	8.141007321	0	41.89969868	4.150271296	81.7216438	44.97625461
ENSG00000140750	35.79802026	11.41979158	10.22275874	6.314159042	6.782609831	2.015303187	11.45828399	8.726679928	8.864208087	13.30822491	20.50558635	11.18350601	12.26815228	6.54118681	11.3631595	11.65616402	5.551684152	9.420971109	20.14185496	15.21054872	5.698705124	9.654317642	15.00112669	10.37567824	10.54472823	12.64957161
ENSG00000185344	8.949505065	12.45795445	12.77844843	14.73303776	10.65838688	10.07651593	9.465538952	11.22001705	14.40433814	6.654112453	7.518714996	4.473402403	17.7206644	11.2134631	12.31008946	12.95129336	13.48266151	7.708067271	8.632223555	16.90060969	6.512805856	9.654317642	8.793763921	8.300542592	10.54472823	9.135801718
ENSG00000103160	5.96633671	4.152651482	2.555689685	0	4.844721308	1.007651593	2.989117564	4.363339964	6.648156066	7.259031767	6.151675906	5.964536537	7.497204168	9.344552585	7.575439668	5.180517344	9.517172832	5.138711514	9.591359505	4.225152421	4.884604392	7.898987162	4.138241845	12.45081389	2.636182058	2.811015913
ENSG00000124831	83.52871394	111.0834272	92.00482868	96.81710531	146.3105835	107.8187205	136.5030354	139.0035446	86.42602885	118.5641855	143.5391045	120.7818649	136.3128031	108.39681	155.2965132	124.3324162	157.8264495	143.8839224	153.4617521	177.4564017	153.8650384	169.3893914	139.148382	184.6870727	192.4412902	171.4719707
ENSG00000005249	20.88217849	29.06856038	11.50060358	14.73303776	20.34782949	37.28310895	9.963725213	11.84335133	13.29631213	9.073789709	13.6703909	11.92907307	13.63128031	19.62356043	17.04473925	9.065905351	10.31027057	16.27258646	11.50963141	9.295335327	4.07050366	5.265991441	5.172802306	6.225406944	31.6341847	10.54130967
ENSG00000182645	0	1.038162871	0	0	0	0	0	0	0	0	0	0	0	0	0	0	0	0	0	0	0	0	0	0	0	0
ENSG00000197763	0	3.114488612	2.555689685	8.418878723	2.906832785	1.007651593	1.992745043	4.986674244	3.324078033	4.839354511	3.417597725	5.964536537	3.407820077	3.737821034	1.893859917	1.295129336	4.758586416	3.425807676	1.918271901	1.690060969	2.442302196	6.143656681	5.172802306	6.225406944	0	4.919277848
ENSG00000115652	14.91584178	10.38162871	6.389224214	8.418878723	14.53416392	7.053561153	14.44740156	11.22001705	9.972234098	26.61644981	12.30335181	14.16577428	6.815640153	14.01682888	8.522369626	10.36103469	7.137879624	14.55968262	13.42790331	19.43570114	15.46791391	4.388326201	20.17392899	4.150271296	18.45327441	14.75783354
ENSG00000115946	8.949505065	6.228977224	8.944913899	10.5235984	11.62733114	7.053561153	10.96009773	9.973348489	11.08026011	9.073789709	7.518714996	11.18350601	7.497204168	9.344552585	4.734649792	6.47564668	10.31027057	4.282259595	9.591359505	14.36551823	12.21151098	13.1649786	9.311044151	6.225406944	5.272364116	16.1633415
ENSG00000117523	190.9227747	145.3428019	159.7306053	193.6342106	151.1553048	119.9105396	217.2092096	150.8468959	124.0989132	145.1806353	157.8930149	181.1727973	205.8323326	98.11780214	159.084233	125.6275456	145.9299834	167.0081242	184.1541025	160.555792	164.4483479	166.7563956	192.945526	222.0395143	142.3538311	131.4149939
ENSG00000227057	8.949505065	6.228977224	11.50060358	16.83775745	11.62733114	15.1147739	9.963725213	8.726679928	9.972234098	11.49346696	13.6703909	11.18350601	6.815640153	3.737821034	8.522369626	5.180517344	11.1033683	12.84677879	13.42790331	8.450304843	8.141007321	8.776652402	11.38016507	4.150271296	10.54472823	16.86609548
ENSG00000143537	26.8485152	31.14488612	48.55810402	54.7227117	47.47826882	41.31371533	26.40387181	22.4400341	33.24078033	21.7770953	38.96061407	27.58598148	23.85474054	48.59167344	35.98333842	42.73926809	26.96532302	25.69355757	44.12025372	43.94158518	48.03194319	43.88326201	42.93425914	29.05189907	34.27036676	54.81481031
ENSG00000137674	0	0	0	0	0	0	0	0.623334281	0	0	0.683519545	0	0	0	0	0	0	0	0	0	0	0	0	0	0	0
ENSG00000243667	8.949505065	3.114488612	7.667069056	4.209439361	6.782609831	7.053561153	7.97098017	13.09001989	4.432104044	15.72790216	8.202234541	8.201237738	10.22346023	15.88573939	4.734649792	0	12.68956378	12.84677879	6.713951654	5.91521339	7.326906589	9.654317642	12.93200577	8.300542592	7.908546175	7.730293761
ENSG00000167526	1079.906945	1068.269594	1346.848464	1012.370166	1258.658596	1311.962375	686.0024809	645.1509804	997.2234098	713.8047904	984.2681449	861.8755296	736.0891365	1304.499541	973.4439973	1139.713816	931.0967421	835.897073	998.4605245	725.0361555	914.2351221	575.7483976	592.2858641	888.1580573	1167.828652	969.8004901
ENSG00000183662	0	0	0	0	0	0	0	0	0	0	0	0	0	0	0	1.295129336	0	0	0	0	0	0	0	0	0	0
ENSG00000068831	2.983168355	2.076325741	3.833534528	8.418878723	0	0	7.47279391	4.986674244	1.108026011	1.814757942	0	4.473402403	2.044692046	0.934455259	0.946929958	9.065905351	3.172390944	0	6.713951654	5.91521339	4.07050366	0	3.103681384	4.150271296	2.636182058	0.702753978
ENSG00000204220	5.96633671	4.152651482	10.22275874	8.418878723	5.813665569	12.09181912	6.476421388	8.726679928	6.648156066	8.468870395	8.202234541	8.946804805	5.452512122	12.14791836	6.628509709	12.95129336	12.68956378	6.851615352	10.55049546	4.225152421	4.884604392	10.53198288	11.38016507	12.45081389	0	14.75783354
ENSG00000165757	0	2.076325741	3.833534528	2.104719681	7.751554092	2.015303187	11.95647026	6.856677086	4.432104044	6.654112453	7.518714996	3.727835336	5.452512122	2.803365776	1.893859917	10.36103469	2.379293208	10.27742303	9.591359505	13.52048775	11.39741025	0	6.207362768	16.60108518	7.908546175	3.513769892
ENSG00000221823	5.96633671	7.267140094	7.667069056	18.94247713	4.844721308	8.061212747	16.4401466	4.363339964	9.972234098	9.073789709	6.151675906	8.201237738	6.134076138	11.2134631	8.522369626	3.885388008	7.93097736	5.995163433	5.754815703	6.760243874	12.21151098	4.388326201	6.207362768	4.150271296	13.18091029	9.838555696
ENSG00000137675	0	0	0	0	0	0	0	0.623334281	0	0.604919314	0	0	0	0	0	1.295129336	0.793097736	0	0.959135951	0	0.814100732	0	0.517280231	2.075135648	0	0.702753978
ENSG00000235863	5.96633671	8.305302965	6.389224214	14.73303776	16.47205245	7.053561153	3.487303825	11.84335133	11.08026011	8.468870395	11.61983227	5.964536537	8.860332199	10.27900784	9.469299585	14.2464227	7.93097736	7.708067271	3.836543802	7.605274359	8.141007321	17.5533048	7.241923229	6.225406944	2.636182058	5.622031826
ENSG00000182899	769.6574356	800.4235732	914.9369074	521.9704808	716.0498093	752.7157402	397.552636	385.8439197	538.5006413	387.1483609	542.7145188	481.6363254	455.2847622	1019.490687	644.8593017	711.0260054	578.9613473	454.775969	586.0320658	445.3310652	523.4667707	369.4970661	370.3726451	593.4887953	785.5822533	534.7957775
ENSG00000237441	17.89901013	8.305302965	14.05629327	16.83775745	11.62733114	16.12242549	22.41838173	21.19336554	25.48459825	20.56725667	10.25279318	10.43793894	25.21786857	18.68910517	14.20394938	14.2464227	15.86195472	11.99032687	12.46876736	11.83042678	13.83971244	12.28731336	17.07024761	26.97676342	15.81709235	12.64957161
ENSG00000154814	0	3.114488612	2.555689685	0	4.844721308	6.04590956	7.47279391	2.493337122	6.648156066	3.629515884	3.417597725	1.491134134	6.815640153	5.606731551	5.681579751	3.885388008	3.96548868	5.138711514	8.632223555	5.070182906	2.442302196	3.510660961	2.586401153	16.60108518	2.636182058	2.811015913
ENSG00000082212	20.88217849	13.49611732	16.61198296	18.94247713	13.56521966	12.09181912	31.38573442	22.4400341	22.16052022	27.82628844	11.61983227	22.36701201	12.26815228	13.08237362	25.56710888	9.065905351	18.24124793	13.7032307	26.85580661	42.25152421	20.3525183	14.92030908	24.82945107	24.90162778	13.18091029	14.05507957
ENSG00000130304	2.983168355	19.72509454	6.389224214	29.46607553	14.53416392	22.16833505	5.978235128	14.33668845	12.18828612	22.98693393	17.77150817	14.16577428	32.71507273	19.62356043	20.83245909	20.72206937	24.58602982	22.2677499	11.50963141	11.83042678	13.83971244	14.92030908	17.07024761	14.52594954	7.908546175	13.35232559
ENSG00000177483	0	0	0	0	1.937888523	2.015303187	0.996372521	0	0	0.604919314	0.683519545	0.745567067	0.681564015	0	1.893859917	2.590258672	0	0.856451919	0	1.690060969	0	0	0.517280231	0	2.636182058	0.702753978
ENSG00000178773	0	0	0	0	0	1.007651593	0.498186261	1.246668561	0	0	0.683519545	1.491134134	0.681564015	0	0	0	0.793097736	0	0.959135951	0.845030484	0	0	0	0	2.636182058	0
ENSG00000070495	8.949505065	7.267140094	8.944913899	4.209439361	0.968944262	5.038257967	9.465538952	8.726679928	9.972234098	7.259031767	9.569273631	8.201237738	15.67597235	9.344552585	7.575439668	12.95129336	11.89646604	5.995163433	19.18271901	8.450304843	9.769208785	7.898987162	7.241923229	10.37567824	13.18091029	9.135801718
ENSG00000164663	2.983168355	0	1.277844843	4.209439361	0	2.015303187	0.996372521	1.246668561	0	0	0	0.745567067	2.044692046	0.934455259	0	2.590258672	0	1.712903838	0	0.845030484	1.628201464	5.265991441	1.034560461	2.075135648	0	2.108261935
ENSG00000072506	26.8485152	30.10672325	23.00120717	27.36135585	31.97516063	28.21424461	16.93833286	12.46668561	25.48459825	18.75249873	16.40446908	28.33154855	15.67597235	31.77147879	19.88552913	36.26362141	20.62054114	22.2677499	46.99766157	14.36551823	31.74992855	13.1649786	16.03568715	20.75135648	34.27036676	30.21842107
ENSG00000114473	14.91584178	15.57244306	11.50060358	16.83775745	8.720498354	8.061212747	12.45465652	35.53005399	13.29631213	47.7886258	18.45502772	17.14804254	23.85474054	14.95128414	23.67324896	12.95129336	58.68923247	43.67904787	6.713951654	11.83042678	4.07050366	35.98427485	26.89857199	12.45081389	7.908546175	16.1633415
ENSG00000154479	8.949505065	15.57244306	0	0	18.40994097	10.07651593	7.47279391	36.77672255	11.08026011	40.52959403	15.72094954	17.14804254	30.67038069	23.36138146	21.77938905	1.295129336	65.82711209	61.66453817	0.959135951	18.59067065	6.512805856	41.25026629	25.3467313	12.45081389	21.08945647	14.75783354
ENSG00000166685	0	1.038162871	2.555689685	0	0.968944262	2.015303187	6.476421388	4.363339964	3.324078033	3.02459657	2.050558635	0.745567067	6.134076138	3.737821034	2.840789875	2.590258672	0.793097736	0	0.959135951	0.845030484	2.442302196	4.388326201	2.586401153	0	0	2.811015913
ENSG00000111331	5.96633671	7.267140094	10.22275874	10.5235984	8.720498354	2.015303187	9.963725213	20.57003126	5.540130055	9.678709023	4.101117271	5.21896947	6.134076138	7.475642068	2.840789875	10.36103469	11.1033683	6.851615352	12.46876736	9.295335327	6.512805856	7.021321922	10.34560461	16.60108518	2.636182058	9.838555696
ENSG00000130313	23.86534684	47.75549205	67.72577666	54.7227117	49.41615734	64.48970197	23.41475425	36.77672255	22.16052022	38.71483609	45.11228998	35.78721922	31.3519447	66.34632335	41.66491817	51.80517344	44.41347322	37.68388444	34.52889422	27.88600598	48.84604392	43.00559677	32.58865453	41.50271296	44.81509499	42.86799268
ENSG00000144843	0	2.076325741	1.277844843	2.104719681	0.968944262	2.015303187	4.981862606	1.246668561	5.540130055	3.629515884	4.101117271	3.727835336	1.363128031	2.803365776	2.840789875	3.885388008	0.793097736	5.995163433	6.713951654	2.535091453	5.698705124	2.632995721	2.069120923	0	2.636182058	1.405507957
ENSG00000124593	0	0	1.277844843	0	0	0	0	0	0	0	0	0	0	0	0	0	0	0	0	0	0	0	0	0	0	0
ENSG00000186474	2.983168355	6.228977224	1.277844843	0	0	6.04590956	0	0.623334281	4.432104044	0	0.683519545	0.745567067	0.681564015	0.934455259	1.893859917	0	2.379293208	0	0	0	0.814100732	20.18630052	0	0	0	0
ENSG00000278224	0	0	0	0	0	0	0	0	0	0	0	0	0	0	0	0	0	0	0	0	0	0	0.517280231	0	0	0
ENSG00000172824	2.983168355	4.152651482	2.555689685	6.314159042	1.937888523	5.038257967	6.476421388	7.480011367	2.216052022	9.678709023	2.050558635	1.491134134	8.860332199	8.410097327	1.893859917	3.885388008	7.137879624	11.99032687	1.918271901	0	3.256402928	7.898987162	5.172802306	2.075135648	5.272364116	2.108261935
ENSG00000131378	5.96633671	13.49611732	14.05629327	18.94247713	16.47205245	12.09181912	23.91294051	18.70002842	16.62039016	19.35741805	25.97374271	26.09484735	17.7206644	8.410097327	17.04473925	19.42694004	6.344781888	10.27742303	35.48803017	20.28073162	17.91021611	3.510660961	19.65664876	12.45081389	15.81709235	10.54130967
ENSG00000144837	2.983168355	3.114488612	3.833534528	2.104719681	8.720498354	3.02295478	3.487303825	13.09001989	12.18828612	12.09838628	9.569273631	7.455670671	5.452512122	2.803365776	5.681579751	16.83668137	2.379293208	13.7032307	18.22358306	9.295335327	5.698705124	0.87766524	8.793763921	14.52594954	0	4.919277848
ENSG00000111335	5.96633671	5.190814353	7.667069056	16.83775745	10.65838688	8.061212747	21.42200921	20.57003126	11.08026011	14.51806353	11.61983227	12.67464014	2.726256061	9.344552585	6.628509709	14.2464227	11.89646604	11.99032687	13.42790331	9.295335327	8.141007321	14.92030908	10.34560461	6.225406944	10.54472823	6.324785805
ENSG00000157388	2.983168355	2.076325741	5.111379371	0	0.968944262	2.015303187	10.46191147	1.870002842	3.324078033	3.629515884	4.784636816	0.745567067	4.770948107	1.868910517	0.946929958	2.590258672	6.344781888	1.712903838	1.918271901	3.380121937	1.628201464	18.43097004	2.586401153	4.150271296	2.636182058	2.108261935
ENSG00000165879	0	7.267140094	5.111379371	2.104719681	8.720498354	8.061212747	3.985490085	4.363339964	13.29631213	3.629515884	4.101117271	2.982268268	4.089384092	9.344552585	5.681579751	2.590258672	2.379293208	5.138711514	4.795679753	5.91521339	8.141007321	1.75533048	4.138241845	2.075135648	5.272364116	2.108261935
ENSG00000137218	0	2.076325741	1.277844843	2.104719681	2.906832785	0	2.989117564	0.623334281	1.108026011	1.814757942	0.683519545	0.745567067	2.044692046	1.868910517	0.946929958	3.885388008	2.379293208	0	0	1.690060969	0.814100732	1.75533048	0.517280231	0	0	0.702753978
ENSG00000133193	2.983168355	2.076325741	2.555689685	6.314159042	1.937888523	4.030606373	2.989117564	2.493337122	2.216052022	6.049193139	3.417597725	2.236701201	2.726256061	5.606731551	5.681579751	1.295129336	4.758586416	5.995163433	4.795679753	5.91521339	5.698705124	4.388326201	4.138241845	4.150271296	5.272364116	7.027539783
ENSG00000166866	0	0	0	0	0	1.007651593	0	0.623334281	0	0	0	0	0	0	0	0	0	0	0	0	0	0	0	0	0	0.702753978
ENSG00000162980	41.76435697	17.6487688	29.39043138	23.15191649	12.5962754	24.18363824	24.90931303	12.46668561	36.56485836	19.35741805	23.23966453	21.62144495	12.26815228	18.68910517	13.25701942	22.01719871	20.62054114	23.98065373	34.52889422	23.66085356	21.98071977	28.08528769	22.76033015	26.97676342	21.08945647	22.48812731
ENSG00000163625	20.88217849	22.83958315	6.389224214	21.04719681	16.47205245	12.09181912	16.93833286	11.84335133	19.9444682	9.678709023	12.98687136	7.455670671	14.31284432	8.410097327	11.3631595	18.1318107	15.86195472	20.55484606	6.713951654	13.52048775	7.326906589	11.40964812	8.793763921	10.37567824	13.18091029	17.56884946
ENSG00000089127	5.96633671	8.305302965	16.61198296	23.15191649	8.720498354	12.09181912	14.94558782	24.31003694	21.05249421	16.93774079	10.25279318	4.473402403	9.541896214	33.64038931	11.3631595	14.2464227	15.06885698	5.138711514	19.18271901	16.90060969	13.83971244	20.18630052	11.38016507	18.67622083	10.54472823	21.78537333
ENSG00000141219	2.983168355	3.114488612	5.111379371	4.209439361	3.875777046	8.061212747	8.967352692	4.986674244	7.756182076	3.02459657	6.151675906	2.236701201	6.815640153	8.410097327	8.522369626	6.47564668	10.31027057	7.708067271	2.877407852	3.380121937	3.256402928	13.1649786	7.241923229	2.075135648	7.908546175	5.622031826
ENSG00000033100	2.983168355	6.228977224	7.667069056	8.418878723	2.906832785	5.038257967	5.978235128	6.233342805	6.648156066	6.049193139	4.101117271	12.67464014	4.089384092	3.737821034	7.575439668	6.47564668	2.379293208	3.425807676	17.26444711	6.760243874	11.39741025	5.265991441	9.311044151	4.150271296	7.908546175	4.21652387
ENSG00000143858	0	1.038162871	0	0	0.968944262	2.015303187	1.992745043	1.870002842	0	1.209838628	2.73407818	0.745567067	2.044692046	1.868910517	1.893859917	0	0	0.856451919	1.918271901	0	0.814100732	0.87766524	1.034560461	0	0	0.702753978
ENSG00000139433	59.6633671	75.78588955	76.67069056	138.9114989	72.67081962	114.8722816	36.86578329	87.26679928	70.9136647	67.14604385	79.97178678	87.23134685	61.34076138	141.102744	62.49737726	76.41263082	84.86145776	75.36776888	26.85580661	100.5586276	140.8394266	119.3624727	78.62659506	76.78001897	76.44927969	142.6590576
ENSG00000185621	5.96633671	8.305302965	7.667069056	6.314159042	2.906832785	4.030606373	5.480048867	8.726679928	2.216052022	9.678709023	4.101117271	5.964536537	12.94971629	6.54118681	4.734649792	6.47564668	9.517172832	8.56451919	7.673087604	3.380121937	3.256402928	8.776652402	7.75920346	2.075135648	2.636182058	4.919277848
ENSG00000082014	0	6.228977224	3.833534528	6.314159042	3.875777046	2.015303187	6.476421388	9.350014208	7.756182076	3.629515884	6.151675906	7.455670671	6.815640153	11.2134631	7.575439668	12.95129336	8.724075096	10.27742303	13.42790331	6.760243874	8.955108053	5.265991441	4.655522076	14.52594954	15.81709235	5.622031826
ENSG00000186867	0	0	0	2.104719681	2.906832785	1.007651593	0	0	1.108026011	0.604919314	0	0	0	0	0	0	0	0	0	0	0.814100732	0	0.517280231	0	0	0
ENSG00000087302	104.4108924	84.09119252	99.67189773	84.18878723	73.63976388	92.70394659	61.77509632	59.84009093	64.26550863	78.0345915	65.61787633	71.57443844	38.16758486	94.37998111	70.07281693	50.5100441	48.3789619	53.10001898	63.30297273	50.70182906	69.19856222	59.68123633	50.6934626	45.65298425	60.63218734	70.97815181
ENSG00000179698	0	1.038162871	0	0	0	0	0.498186261	0	0	0.604919314	0	0	2.044692046	0	0	0	0	0	0	0	0	0	1.551840692	0	0	0
ENSG00000077157	41.76435697	31.14488612	26.8347417	14.73303776	18.40994097	18.13772868	29.39298938	23.06336838	13.29631213	23.59185324	36.22653589	14.91134134	55.88824926	10.27900784	31.24868863	18.1318107	19.8274434	41.96614403	23.01926281	16.90060969	18.72431684	34.22894437	25.3467313	37.35244166	7.908546175	14.05507957
ENSG00000163141	0	0	2.555689685	0	0.968944262	5.038257967	0.996372521	1.246668561	1.108026011	1.209838628	0.683519545	1.491134134	1.363128031	2.803365776	1.893859917	0	1.586195472	1.712903838	0	0	0	2.632995721	1.551840692	0	0	2.108261935
ENSG00000180616	5.96633671	2.076325741	3.833534528	0	2.906832785	0	4.981862606	2.493337122	3.324078033	0.604919314	3.417597725	3.727835336	3.407820077	0.934455259	1.893859917	3.885388008	3.96548868	2.569355757	10.55049546	6.760243874	4.07050366	0.87766524	3.103681384	12.45081389	0	1.405507957
ENSG00000102967	8.949505065	3.114488612	3.833534528	4.209439361	1.937888523	8.061212747	6.974607649	3.740005683	4.432104044	2.419677256	4.101117271	2.982268268	3.407820077	2.803365776	1.893859917	6.47564668	2.379293208	4.282259595	2.877407852	2.535091453	2.442302196	7.021321922	0.517280231	2.075135648	2.636182058	4.21652387
ENSG00000179632	44.74752533	51.90814353	44.7245695	39.98967393	46.50932455	43.32901851	38.85852833	37.40005683	62.04945661	44.76402923	44.42877043	50.69856056	29.30725266	64.47741284	31.24868863	55.69056144	49.17205963	35.9709806	67.13951654	45.63164615	53.73064832	41.25026629	33.62321499	45.65298425	28.99800264	46.38176257
ENSG00000163377	0	1.038162871	0	0	0	0	0	0	0	0	0	0	0.681564015	0	0	0	0	0	0	0	0	0	0	2.075135648	0	0
ENSG00000176953	17.89901013	13.49611732	15.33413811	6.314159042	4.844721308	10.07651593	12.95284278	15.58335701	16.62039016	13.91314422	9.569273631	12.67464014	14.99440834	11.2134631	7.575439668	9.065905351	11.1033683	9.420971109	9.591359505	12.67545726	12.21151098	19.30863528	12.93200577	10.37567824	5.272364116	11.24406365
ENSG00000178882	0	0	1.277844843	0	0	0	0.498186261	0.623334281	0	0	0.683519545	0	2.044692046	0	0	2.590258672	2.379293208	0	0.959135951	2.535091453	0	0.87766524	0	4.150271296	2.636182058	0
ENSG00000138495	35.79802026	26.99223464	25.55689685	27.36135585	22.28571802	21.16068346	24.41112677	24.31003694	13.29631213	23.59185324	18.45502772	38.02392042	13.63128031	29.90256827	21.77938905	34.96849207	25.37912755	23.12420181	38.36543802	16.0555792	28.49352562	25.45229197	15.51840692	14.52594954	26.36182058	24.59638924
ENSG00000087303	0	0	1.277844843	0	0	1.007651593	0.498186261	0	0	0	0.683519545	0.745567067	2.044692046	1.868910517	0	2.590258672	0.793097736	1.712903838	0	0	0	0.87766524	0.517280231	0	0	0
ENSG00000119242	14.91584178	19.72509454	8.944913899	18.94247713	16.47205245	13.09947071	15.44377408	19.3233627	13.29631213	21.17217599	12.30335181	13.42020721	17.03910038	15.88573939	12.31008946	10.36103469	18.24124793	23.98065373	14.38703926	25.35091453	13.02561171	11.40964812	25.3467313	14.52594954	10.54472823	11.24406365
ENSG00000171004	2.983168355	0	0	0	0	1.007651593	0	0.623334281	1.108026011	0	1.36703909	0	1.363128031	0	1.893859917	0	1.586195472	3.425807676	0	2.535091453	1.628201464	1.75533048	1.551840692	2.075135648	0	4.21652387
ENSG00000121577	0	1.038162871	1.277844843	0	0.968944262	0	0	0.623334281	1.108026011	0	0.683519545	0	0	0.934455259	1.893859917	1.295129336	1.586195472	0	0.959135951	0	0	0	0	0	0	0
ENSG00000179526	17.89901013	13.49611732	19.16767264	12.62831808	25.1925508	23.17598665	10.96009773	18.07669414	23.26854623	16.93774079	15.72094954	17.14804254	9.541896214	13.08237362	20.83245909	16.83668137	11.89646604	11.13387495	17.26444711	13.52048775	19.53841757	22.81929625	15.51840692	12.45081389	10.54472823	14.05507957
ENSG00000159685	5.96633671	10.38162871	7.667069056	6.314159042	13.56521966	11.08416753	6.476421388	6.856677086	5.540130055	9.678709023	5.468156361	5.21896947	5.452512122	24.29583672	12.31008946	9.065905351	13.48266151	10.27742303	11.50963141	9.295335327	5.698705124	6.143656681	7.75920346	4.150271296	5.272364116	8.43304774
ENSG00000118113	0	0	0	0	0	0	0	0.623334281	0	0	0	0	0	0	0	0	0	0	0	0	0	0	0	0	0	0
ENSG00000181274	5.96633671	12.45795445	11.50060358	18.94247713	21.31677375	21.16068346	8.967352692	10.59668277	8.864208087	10.88854765	11.61983227	12.67464014	8.860332199	5.606731551	6.628509709	12.95129336	14.27575925	10.27742303	10.55049546	13.52048775	24.42302196	7.898987162	10.34560461	4.150271296	5.272364116	17.56884946
ENSG00000104805	71.59604052	83.05302965	111.1725013	124.1784612	124.9938097	79.60447587	74.7279391	74.80011367	87.53405486	78.0345915	82.02234541	84.24907858	74.29047767	42.05048663	68.17895701	58.28082012	65.03401435	83.93228807	138.1155769	70.98256068	100.9484908	66.70255826	66.21186952	64.32920509	73.81309763	72.38365976
ENSG00000143486	26.8485152	25.95407176	24.27905201	29.46607553	17.44099671	42.32136692	13.9492153	20.57003126	26.59262426	16.93774079	12.98687136	12.67464014	21.81004849	27.0992025	24.62017892	18.1318107	18.24124793	17.12903838	15.34617521	15.21054872	27.67942489	15.79797432	18.10480807	12.45081389	18.45327441	21.08261935
ENSG00000132329	0	0	1.277844843	2.104719681	12.5962754	2.015303187	2.490931303	30.54337975	8.864208087	15.72790216	6.835195451	14.91134134	2.726256061	13.08237362	8.522369626	5.180517344	18.24124793	5.138711514	34.52889422	20.28073162	6.512805856	8.776652402	15.00112669	10.37567824	21.08945647	8.43304774
ENSG00000177076	0	0	0	0	0	0	0.996372521	0	0	0	0	0	0.681564015	0.934455259	0	0	0	0	0.959135951	0	0	0.87766524	0	0	0	0
ENSG00000184857	0	0	0	0	0	1.007651593	0.498186261	0.623334281	0	1.209838628	2.73407818	0.745567067	0.681564015	4.672276293	0	0	2.379293208	0.856451919	0	0.845030484	0	0.87766524	0.517280231	0	0	0.702753978
ENSG00000135912	0	0	1.277844843	2.104719681	1.937888523	3.02295478	1.992745043	2.493337122	7.756182076	3.02459657	3.417597725	2.236701201	4.089384092	1.868910517	4.734649792	2.590258672	1.586195472	3.425807676	3.836543802	3.380121937	3.256402928	3.510660961	3.103681384	4.150271296	0	4.919277848
ENSG00000166086	0	0	0	2.104719681	0	0	0	1.870002842	1.108026011	0	0	0	0.681564015	0.934455259	0.946929958	0	0.793097736	2.569355757	8.632223555	0	0.814100732	0	1.034560461	0	0	0.702753978
ENSG00000197653	0	5.190814353	0	2.104719681	6.782609831	4.030606373	6.974607649	10.59668277	3.324078033	16.93774079	7.518714996	10.43793894	9.541896214	5.606731551	10.41622954	3.885388008	22.20673661	21.41129798	0.959135951	3.380121937	2.442302196	21.06396577	7.75920346	6.225406944	5.272364116	3.513769892
ENSG00000102241	26.8485152	32.18304899	31.94612107	56.82743138	45.54038029	36.27545736	35.86941077	24.93337122	23.26854623	41.73943266	43.06173134	53.68082883	34.75976478	53.26394974	24.62017892	27.19771605	30.93081171	35.11452868	23.97839876	22.81582308	25.23712269	38.61727057	41.38241845	20.75135648	15.81709235	33.73219096
ENSG00000153048	14.91584178	16.61060593	10.22275874	14.73303776	11.62733114	17.13007709	16.93833286	24.31003694	16.62039016	22.38201462	23.92318408	23.85814615	19.76535644	22.4269262	11.3631595	20.72206937	17.44815019	16.27258646	18.22358306	19.43570114	24.42302196	14.04264384	16.03568715	22.82649213	15.81709235	16.1633415
ENSG00000155886	0	0	0	0	0	0	0	0	0	0	0	0.745567067	0	0	0	0	0	0	0	0	0	0	0	0	0	0
ENSG00000153165	2.983168355	0	1.277844843	0	0	2.015303187	1.992745043	3.116671403	1.108026011	4.234435197	3.417597725	0.745567067	0.681564015	0.934455259	1.893859917	1.295129336	3.96548868	2.569355757	0	0.845030484	0	5.265991441	2.069120923	0	0	0.702753978
ENSG00000100167	0	1.038162871	0	4.209439361	0	0	0	0.623334281	0	1.209838628	0	0	1.363128031	0	1.893859917	1.295129336	0.793097736	0	4.795679753	0.845030484	2.442302196	0.87766524	0.517280231	2.075135648	0	2.108261935
ENSG00000092931	11.93267342	6.228977224	11.50060358	8.418878723	13.56521966	7.053561153	9.465538952	8.726679928	6.648156066	8.468870395	11.61983227	5.21896947	10.90502424	7.475642068	3.787719834	10.36103469	7.93097736	10.27742303	15.34617521	10.14036581	9.769208785	9.654317642	13.96656623	14.52594954	15.81709235	6.324785805
ENSG00000266094	23.86534684	18.68693167	21.72336233	27.36135585	21.31677375	15.1147739	32.38210694	23.68670266	27.70065027	18.14757942	17.77150817	32.80495095	23.17317652	15.88573939	19.88552913	47.91978543	22.99983434	10.27742303	62.34383678	16.90060969	30.12172709	15.79797432	14.48384646	39.42757731	42.17891293	19.67711139
ENSG00000102243	0	0	1.277844843	6.314159042	0	0	0	0	0	1.209838628	0.683519545	0	1.363128031	6.54118681	0.946929958	1.295129336	0	0.856451919	0	0.845030484	0	0	1.551840692	2.075135648	5.272364116	3.513769892
ENSG00000166670	11.93267342	28.03039751	16.61198296	27.36135585	58.13665569	10.07651593	94.65538952	87.26679928	176.1761357	241.3628063	90.22457995	214.7233153	15.67597235	51.39503922	29.35482871	89.36392418	51.55135284	8.56451919	0.959135951	60.84219487	52.91654758	14.92030908	217.2576969	16.60108518	23.72563852	131.4149939
ENSG00000119865	0	11.41979158	2.555689685	4.209439361	4.844721308	3.02295478	14.44740156	4.986674244	6.648156066	7.259031767	6.835195451	9.692371872	6.134076138	4.672276293	8.522369626	5.180517344	8.724075096	7.708067271	20.14185496	6.760243874	8.141007321	1.75533048	7.241923229	2.075135648	18.45327441	6.324785805
ENSG00000196611	0	1.038162871	0	4.209439361	3.875777046	1.007651593	9.465538952	4.363339964	9.972234098	12.70330559	3.417597725	17.14804254	1.363128031	8.410097327	6.628509709	19.42694004	5.551684152	0	1.918271901	24.50588404	43.1473388	13.1649786	15.51840692	6.225406944	5.272364116	13.35232559
ENSG00000140854	11.93267342	7.267140094	2.555689685	10.5235984	7.751554092	11.08416753	6.974607649	16.20669129	14.40433814	15.12298285	4.101117271	11.92907307	8.178768184	17.75464991	5.681579751	18.1318107	16.65505246	11.13387495	12.46876736	5.91521339	8.141007321	11.40964812	12.41472554	12.45081389	10.54472823	11.94681763
ENSG00000115956	14.91584178	6.228977224	7.667069056	8.418878723	1.937888523	9.06886434	37.86215581	54.85341669	36.56485836	22.98693393	19.82206681	17.89360961	8.860332199	6.54118681	26.51403884	44.03439742	17.44815019	8.56451919	104.5458186	18.59067065	35.82043221	7.021321922	13.96656623	68.47947638	28.99800264	21.78537333
ENSG00000160282	0	0	0	0	0	0	0	0	0	0	0	0	0	0.934455259	0	0	0	0	0	0	0	0	0	0	0	0
ENSG00000151503	0	3.114488612	2.555689685	4.209439361	1.937888523	7.053561153	4.981862606	5.610008525	9.972234098	2.419677256	2.050558635	2.236701201	4.089384092	5.606731551	1.893859917	6.47564668	3.172390944	3.425807676	3.836543802	3.380121937	4.884604392	4.388326201	6.207362768	2.075135648	0	4.919277848
ENSG00000140650	8.949505065	14.53428019	16.61198296	14.73303776	21.31677375	15.1147739	10.96009773	12.46668561	18.83644219	10.28362834	16.40446908	14.16577428	23.17317652	12.14791836	10.41622954	9.065905351	11.89646604	13.7032307	14.38703926	16.0555792	9.769208785	30.71828341	20.17392899	18.67622083	5.272364116	15.46058752
ENSG00000149968	0	0	0	2.104719681	0.968944262	0	4.483676346	1.246668561	1.108026011	1.814757942	0.683519545	3.727835336	0	0.934455259	0.946929958	34.96849207	0.793097736	0.856451919	0	8.450304843	15.46791391	0.87766524	2.069120923	0	5.272364116	24.59638924
ENSG00000179195	47.73069368	48.79365492	44.7245695	33.67551489	57.16771143	61.46674719	25.40749929	41.7633968	22.16052022	40.52959403	32.12541862	43.24288989	38.84914887	35.50929982	40.71798822	31.08310406	35.68939812	47.96130747	38.36543802	33.80121937	19.53841757	52.65991441	39.31329753	43.57784861	31.6341847	33.73219096
ENSG00000158571	0	0	0	0	0	0	0	0	1.108026011	0	0	0	0	0	0	1.295129336	0	0	0	0	0	0	0	0	0	0
ENSG00000185189	2.983168355	5.190814353	5.111379371	4.209439361	3.875777046	5.038257967	5.480048867	5.610008525	6.648156066	3.629515884	2.050558635	2.236701201	7.497204168	2.803365776	1.893859917	0	0.793097736	0	0	3.380121937	4.07050366	0.87766524	3.103681384	4.150271296	2.636182058	2.108261935
ENSG00000106077	8.949505065	6.228977224	6.389224214	14.73303776	7.751554092	13.09947071	3.985490085	21.81669982	11.08026011	9.678709023	9.569273631	9.692371872	11.58658826	19.62356043	11.3631595	14.2464227	12.68956378	4.282259595	2.877407852	6.760243874	7.326906589	18.43097004	10.86288484	8.300542592	5.272364116	14.75783354
ENSG00000139436	5.96633671	7.267140094	6.389224214	6.314159042	5.813665569	7.053561153	12.45465652	11.84335133	3.324078033	6.049193139	9.569273631	8.946804805	6.815640153	6.54118681	7.575439668	7.770776015	7.93097736	4.282259595	10.55049546	10.14036581	4.884604392	7.021321922	5.690082537	6.225406944	5.272364116	3.513769892
ENSG00000273611	5.96633671	3.114488612	3.833534528	4.209439361	2.906832785	5.038257967	5.480048867	4.986674244	5.540130055	2.419677256	0.683519545	2.982268268	2.044692046	5.606731551	3.787719834	1.295129336	5.551684152	3.425807676	2.877407852	5.070182906	4.884604392	1.75533048	2.069120923	2.075135648	5.272364116	5.622031826
ENSG00000172782	0	0	0	0	0	1.007651593	0	0	1.108026011	0	0.683519545	0	0	0	0.946929958	0	0	0	0	0	0	0	0	0	0	0
ENSG00000114670	2.983168355	5.190814353	0	2.104719681	7.751554092	7.053561153	3.487303825	24.93337122	13.29631213	17.5426601	8.885754086	20.13031081	20.44692046	21.49247095	16.09780929	0	24.58602982	27.40646141	0	4.225152421	4.884604392	15.79797432	15.51840692	0	10.54472823	9.135801718
ENSG00000161547	44.74752533	48.79365492	51.11379371	73.66518882	31.00621637	48.36727648	81.70254675	54.23008241	75.34576874	39.92467472	41.01117271	60.39093244	75.6536057	81.29760749	44.50570805	41.44413875	35.68939812	35.11452868	82.48569174	83.65801794	52.10244685	34.22894437	58.45266606	80.93029027	50.08745911	90.6552632
ENSG00000130958	23.86534684	18.68693167	25.55689685	12.62831808	20.34782949	15.1147739	10.46191147	20.57003126	8.864208087	12.09838628	17.77150817	15.65690841	15.67597235	28.96811301	24.62017892	11.65616402	30.93081171	19.69839414	13.42790331	10.9853963	12.21151098	31.59594865	10.34560461	16.60108518	44.81509499	18.27160344
ENSG00000102245	2.983168355	0	0	0	0	1.007651593	0.996372521	1.246668561	2.216052022	0	0	1.491134134	1.363128031	0	0	2.590258672	0	0	4.795679753	0	1.628201464	0.87766524	0.517280231	0	0	0.702753978
ENSG00000187866	20.88217849	15.57244306	8.944913899	10.5235984	6.782609831	15.1147739	10.96009773	8.726679928	12.18828612	7.863951081	6.151675906	8.201237738	11.58658826	5.606731551	12.31008946	7.770776015	18.24124793	12.84677879	8.632223555	11.83042678	5.698705124	15.79797432	8.793763921	12.45081389	5.272364116	6.324785805
ENSG00000047315	8.949505065	8.305302965	17.8898278	2.104719681	19.37888523	17.13007709	20.42563669	13.09001989	13.29631213	15.72790216	18.45502772	12.67464014	22.49161251	9.344552585	9.469299585	10.36103469	16.65505246	13.7032307	14.38703926	14.36551823	5.698705124	14.92030908	12.41472554	14.52594954	0	10.54130967
ENSG00000107242	8.949505065	12.45795445	16.61198296	8.418878723	19.37888523	17.13007709	4.981862606	9.350014208	18.83644219	6.049193139	11.61983227	9.692371872	10.22346023	6.54118681	14.20394938	2.590258672	5.551684152	3.425807676	12.46876736	4.225152421	5.698705124	7.898987162	7.241923229	14.52594954	5.272364116	6.324785805
ENSG00000183044	5.96633671	10.38162871	11.50060358	6.314159042	11.62733114	7.053561153	11.45828399	4.363339964	3.324078033	3.02459657	8.885754086	3.727835336	9.541896214	3.737821034	2.840789875	2.590258672	7.93097736	5.138711514	6.713951654	3.380121937	4.884604392	14.04264384	3.103681384	6.225406944	7.908546175	0.702753978
ENSG00000169682	0	0	0	0	0	1.007651593	2.490931303	2.493337122	1.108026011	0	0	0	2.044692046	0	1.893859917	0	0	0	0	1.690060969	0	0	1.034560461	0	2.636182058	0.702753978
ENSG00000158258	11.93267342	7.267140094	1.277844843	0	13.56521966	0	0.996372521	1.246668561	1.108026011	0.604919314	1.36703909	0	5.452512122	0	0	0	0	3.425807676	1.918271901	4.225152421	1.628201464	0	2.069120923	0	0	0.702753978
ENSG00000122180	0	0	0	0	0	0	0	0.623334281	0	0	0	0	1.363128031	0	0	0	0	0	0	0	0	0	0	0	0	0.702753978
ENSG00000151502	14.91584178	22.83958315	29.39043138	8.418878723	31.97516063	21.16068346	18.43289164	14.33668845	13.29631213	22.38201462	15.72094954	20.13031081	11.58658826	14.01682888	19.88552913	15.54155203	20.62054114	14.55968262	27.81494256	15.21054872	16.28201464	19.30863528	17.58752784	10.37567824	21.08945647	29.51566709
ENSG00000181038	8.949505065	18.68693167	20.44551748	12.62831808	13.56521966	19.14538027	17.43651912	13.09001989	16.62039016	14.51806353	15.03742999	9.692371872	19.76535644	15.88573939	13.25701942	14.2464227	18.24124793	5.995163433	11.50963141	12.67545726	10.58330952	8.776652402	13.449286	10.37567824	18.45327441	18.97435741
ENSG00000285269	0	0	0	0	0	0	0	0	0	0	0	0	0	0	0	0	0	0	0	0	0	0	0	0	0	0.702753978
ENSG00000182040	0	0	0	0	0.968944262	0	0	0	0	0	0	0	0	0.934455259	0	0	0	0.856451919	0	0	0.814100732	0	0	0	0	0
ENSG00000140406	17.89901013	12.45795445	14.05629327	10.5235984	13.56521966	11.08416753	10.46191147	14.33668845	13.29631213	13.30822491	17.77150817	16.40247548	10.22346023	9.344552585	14.20394938	18.1318107	15.86195472	11.99032687	32.61062232	29.57606695	14.65381318	15.79797432	13.449286	20.75135648	10.54472823	17.56884946
ENSG00000183034	0	0	0	0	0	0	0	0.623334281	0	0	0	0	0	0	0	0	0	0	0	0	0	0	0	0	0	0
ENSG00000117632	14.91584178	13.49611732	17.8898278	65.2463101	29.06832785	19.14538027	10.96009773	17.45335986	16.62039016	18.14757942	18.45502772	17.89360961	6.134076138	49.5261287	19.88552913	33.67336273	22.20673661	16.27258646	42.20198182	43.94158518	41.51913733	12.28731336	20.69120923	26.97676342	23.72563852	15.46058752
ENSG00000015413	0	0	0	0	0	0	2.989117564	0	11.08026011	1.209838628	2.050558635	2.236701201	0	0	0	7.770776015	0	0	0	0	0	0	1.034560461	4.150271296	5.272364116	0
ENSG00000072041	2.983168355	5.190814353	0	16.83775745	1.937888523	1.007651593	4.483676346	1.246668561	0	2.419677256	4.101117271	2.236701201	0.681564015	2.803365776	2.840789875	1.295129336	0.793097736	1.712903838	0	0	3.256402928	0	3.103681384	2.075135648	5.272364116	5.622031826
ENSG00000163485	0	2.076325741	1.277844843	0	0	2.015303187	0	0.623334281	0	0	0	0.745567067	0	0	0	0	0	0	0	0	0	0	0	0	0	0
ENSG00000182938	0	0	0	0	0	0	0	0	0	0	0	0	0	0	0	0	0	0	0	0	0.814100732	0	0	0	0	0
ENSG00000257017	319.199014	422.5322883	172.5090538	103.1312644	679.2299273	69.52795994	0.996372521	1.246668561	79.77787279	1.209838628	6.151675906	80.52124325	104.2792943	11.2134631	43.55877809	16.83668137	1.586195472	1.712903838	2.877407852	1.690060969	0.814100732	0	1.551840692	4.150271296	2.636182058	4.919277848
ENSG00000065833	8.949505065	9.343465835	17.8898278	4.209439361	17.44099671	10.07651593	10.46191147	9.350014208	11.08026011	5.444273825	4.784636816	6.710103604	9.541896214	6.54118681	9.469299585	5.180517344	2.379293208	10.27742303	12.46876736	9.295335327	13.83971244	14.04264384	11.8974453	10.37567824	10.54472823	6.324785805
ENSG00000151012	5.96633671	4.152651482	0	0	0	1.007651593	2.490931303	1.870002842	3.324078033	1.209838628	2.050558635	5.21896947	1.363128031	0.934455259	3.787719834	0	1.586195472	3.425807676	2.877407852	5.91521339	2.442302196	7.898987162	1.551840692	8.300542592	0	5.622031826
ENSG00000174371	0	0	0	6.314159042	0	0	0	0.623334281	1.108026011	0	0	0	0	2.803365776	0	0	0.793097736	1.712903838	0	0.845030484	0.814100732	0	0.517280231	0	0	1.405507957
ENSG00000276234	11.93267342	0	6.389224214	4.209439361	9.689442616	2.015303187	3.487303825	6.233342805	5.540130055	6.049193139	5.468156361	5.21896947	5.452512122	4.672276293	7.575439668	6.47564668	4.758586416	11.99032687	7.673087604	2.535091453	8.141007321	5.265991441	7.75920346	6.225406944	7.908546175	4.919277848
ENSG00000169188	5.96633671	1.038162871	5.111379371	6.314159042	6.782609831	6.04590956	4.483676346	3.740005683	13.29631213	3.629515884	15.03742999	8.946804805	3.407820077	6.54118681	1.893859917	6.47564668	7.137879624	10.27742303	17.26444711	11.83042678	16.28201464	7.021321922	6.724642998	6.225406944	2.636182058	14.75783354
ENSG00000109332	107.3940608	138.0756618	120.1174152	117.8643021	115.3043671	104.7957657	126.5393102	131.5235332	141.8273294	128.2428946	133.2863113	154.3323829	121.3183947	134.5615572	148.6680035	176.1375897	140.3782993	102.7742303	154.420888	151.2604567	120.4869083	118.4848074	106.5597275	141.1092241	163.4432876	151.0921053
ENSG00000135932	29.83168355	43.60284057	40.89103497	16.83775745	25.1925508	27.20659302	33.37847946	38.64672539	40.9969624	58.07225414	31.44189907	45.47959109	35.4413288	22.4269262	22.726319	44.03439742	33.31010491	34.25807676	35.48803017	42.25152421	23.60892123	43.88326201	40.86513822	53.95352685	34.27036676	24.59638924
ENSG00000158578	0	3.114488612	6.389224214	0	2.906832785	0	0.996372521	0.623334281	1.108026011	0	1.36703909	0	1.363128031	0	2.840789875	1.295129336	0.793097736	1.712903838	0	0	0	0.87766524	0	2.075135648	2.636182058	0
ENSG00000156206	2.983168355	8.305302965	0	0	1.937888523	2.015303187	1.494558782	8.726679928	8.864208087	18.75249873	3.417597725	2.236701201	5.452512122	3.737821034	4.734649792	2.590258672	9.517172832	9.420971109	0.959135951	2.535091453	0.814100732	5.265991441	7.75920346	6.225406944	0	4.919277848
ENSG00000167523	2.983168355	7.267140094	0	0	3.875777046	5.038257967	5.480048867	14.33668845	2.216052022	14.51806353	6.151675906	5.964536537	5.452512122	12.14791836	8.522369626	3.885388008	5.551684152	10.27742303	0	8.450304843	2.442302196	6.143656681	8.27648369	8.300542592	5.272364116	5.622031826
ENSG00000076716	2.983168355	14.53428019	10.22275874	2.104719681	6.782609831	9.06886434	12.45465652	19.94669698	9.972234098	21.17217599	10.93631272	22.36701201	9.541896214	8.410097327	6.628509709	5.180517344	15.06885698	22.2677499	6.713951654	7.605274359	13.83971244	13.1649786	11.38016507	12.45081389	10.54472823	10.54130967
ENSG00000131165	14.91584178	14.53428019	24.27905201	29.46607553	24.22360654	25.19128983	18.9310779	29.29671119	23.26854623	28.43120775	26.65726226	29.82268268	11.58658826	33.64038931	23.67324896	29.78797473	23.79293208	21.41129798	42.20198182	27.0409755	35.00633148	26.32995721	22.76033015	26.97676342	15.81709235	31.62392902
ENSG00000081148	0	0	2.555689685	0	0	0	1.494558782	0.623334281	0	0	0.683519545	1.491134134	1.363128031	0.934455259	0.946929958	0	0.793097736	2.569355757	0.959135951	0	1.628201464	0	0.517280231	0	2.636182058	0
ENSG00000163453	152.1415861	177.5258509	131.6180188	239.9380436	229.63979	180.3696352	434.4184193	382.7272483	323.5435952	303.6694956	326.7223426	289.280022	190.8379243	213.9902542	226.3162601	388.5388008	221.2742684	289.4807486	259.9258426	224.7781088	263.7686372	71.9685497	268.4684397	253.166549	297.8885726	124.3874542
ENSG00000163357	0	0	0	0	0	0	0	0	0	0	0	0	0.681564015	0	0	0	0	0	0	0	0	0	0	0	0	0
ENSG00000079102	23.86534684	13.49611732	12.77844843	12.62831808	12.5962754	14.10712231	17.43651912	9.350014208	8.864208087	9.678709023	29.39134044	11.18350601	17.03910038	6.54118681	17.04473925	14.2464227	10.31027057	17.9854903	13.42790331	7.605274359	11.39741025	3.510660961	15.51840692	14.52594954	7.908546175	8.43304774
ENSG00000127152	8.949505065	7.267140094	5.111379371	8.418878723	8.720498354	8.061212747	25.90568555	9.973348489	9.972234098	12.09838628	31.44189907	17.14804254	5.452512122	8.410097327	11.3631595	25.90258672	17.44815019	12.84677879	19.18271901	10.9853963	17.09611537	7.898987162	9.311044151	22.82649213	15.81709235	14.05507957
ENSG00000137876	98.44455572	60.21344649	60.05870761	54.7227117	48.44721308	56.42848923	44.83676346	43.63339964	59.83340459	47.7886258	49.21340725	41.00618869	48.39104509	83.16651801	45.45263801	75.11750148	56.30993926	44.53549979	59.46642893	44.78661567	52.91654758	34.22894437	37.76145684	72.62974768	71.17691557	49.89553246
ENSG00000204923	5.96633671	3.114488612	7.667069056	0	4.844721308	6.04590956	1.494558782	4.363339964	0	2.419677256	3.417597725	0	2.044692046	3.737821034	1.893859917	2.590258672	0.793097736	4.282259595	1.918271901	1.690060969	2.442302196	3.510660961	3.103681384	2.075135648	7.908546175	0.702753978
ENSG00000067955	47.73069368	21.80142028	30.66827623	37.88495425	25.1925508	26.19894143	28.39661686	26.18003978	19.9444682	19.96233736	26.65726226	25.34928028	25.89943258	16.82019465	20.83245909	20.72206937	21.41363887	17.12903838	42.20198182	23.66085356	26.86532416	23.69696149	27.41585222	24.90162778	44.81509499	20.37986537
ENSG00000198015	29.83168355	26.99223464	30.66827623	37.88495425	20.34782949	34.26015417	30.88754816	32.41338259	21.05249421	35.08532021	17.77150817	36.53278629	40.2122769	32.70593405	34.08947851	24.60745738	26.17222529	35.11452868	27.81494256	11.83042678	30.93582782	44.76092725	39.83057776	37.35244166	21.08945647	37.94871483
ENSG00000163378	14.91584178	7.267140094	10.22275874	6.314159042	7.751554092	7.053561153	9.963725213	8.726679928	9.972234098	20.56725667	7.518714996	9.692371872	18.40222841	11.2134631	12.31008946	7.770776015	11.89646604	6.851615352	8.632223555	15.21054872	10.58330952	10.53198288	12.93200577	20.75135648	5.272364116	14.05507957
ENSG00000081320	44.74752533	76.82405242	75.39284572	56.82743138	59.10559995	64.48970197	102.1281834	95.9934792	111.9106271	56.25749619	76.55418905	97.66928579	41.57540493	41.11603137	95.63992581	112.6762522	55.51684152	35.11452868	175.5218789	68.44746923	96.06388638	28.08528769	50.6934626	143.1843597	68.54073351	42.1652387
ENSG00000213658	5.96633671	0	1.277844843	0	0	0	1.992745043	0.623334281	0	0	0	0.745567067	0	0	0.946929958	0	0	0	0	0	0	0	0	2.075135648	0	0
ENSG00000034533	2.983168355	5.190814353	6.389224214	2.104719681	4.844721308	5.038257967	6.974607649	1.246668561	3.324078033	3.02459657	5.468156361	1.491134134	1.363128031	5.606731551	3.787719834	6.47564668	1.586195472	4.282259595	0.959135951	4.225152421	4.07050366	7.021321922	3.103681384	2.075135648	5.272364116	0.702753978
ENSG00000171843	26.8485152	32.18304899	21.72336233	14.73303776	28.09938358	20.15303187	14.94558782	9.973348489	13.29631213	10.88854765	15.72094954	12.67464014	19.08379243	11.2134631	24.62017892	19.42694004	21.41363887	22.2677499	8.632223555	8.450304843	12.21151098	28.08528769	9.311044151	6.225406944	15.81709235	11.94681763
ENSG00000160013	0	1.038162871	0	0	0	2.015303187	0.996372521	3.116671403	0	2.419677256	1.36703909	0.745567067	2.044692046	0.934455259	0.946929958	5.180517344	0	0	5.754815703	2.535091453	0	0	1.551840692	4.150271296	0	0.702753978
ENSG00000181374	0	2.076325741	1.277844843	4.209439361	0	0	23.41475425	0.623334281	3.324078033	9.073789709	36.22653589	8.201237738	2.726256061	0	18.93859917	7.770776015	7.137879624	4.282259595	272.3946099	31.26612792	82.22417394	0	16.55296738	18.67622083	68.54073351	14.75783354
ENSG00000114120	71.59604052	51.90814353	42.16887981	8.418878723	34.88199342	39.29841214	57.29141997	36.77672255	22.16052022	33.87548158	36.91005544	22.36701201	85.19550191	28.96811301	43.55877809	32.3782334	37.27559359	67.6597016	23.97839876	48.1667376	24.42302196	55.29291013	34.65777545	56.02866249	52.72364116	27.40740515
ENSG00000135916	83.52871394	148.4572905	107.3389668	63.14159042	80.42237371	90.6886434	160.9141622	43.01006536	255.9540085	53.83781894	103.2114513	128.2375355	56.56981327	65.4118681	91.85220597	156.7106496	44.41347322	40.25324019	236.9065798	70.1375302	113.9741025	43.00559677	93.62772175	222.0395143	105.4472823	26.70465118
ENSG00000136444	14.91584178	4.152651482	10.22275874	4.209439361	5.813665569	7.053561153	5.978235128	4.986674244	7.756182076	3.02459657	6.835195451	5.21896947	5.452512122	2.803365776	8.522369626	5.180517344	7.93097736	5.138711514	8.632223555	1.690060969	5.698705124	3.510660961	5.690082537	4.150271296	15.81709235	8.43304774
ENSG00000167414	0	0	0	0	0	0	0	0	0	0	0	0	0.681564015	0	0	0	0	0	0	0	0	0	0	0	0	0
ENSG00000101782	11.93267342	29.06856038	43.44672465	31.57079521	27.13043932	31.23719939	23.41475425	35.53005399	26.59262426	22.38201462	16.40446908	35.04165215	33.39663675	29.90256827	23.67324896	31.08310406	34.89630039	35.9709806	21.10099091	49.85679857	39.89093587	40.37260105	33.10593476	35.27730601	44.81509499	44.27350063
ENSG00000146250	0	0	0	4.209439361	4.844721308	2.015303187	1.494558782	0.623334281	0	0	0	0	0.681564015	0	0	0	1.586195472	0.856451919	0	0.845030484	0.814100732	0	1.034560461	0	0	0.702753978
ENSG00000129675	8.949505065	5.190814353	10.22275874	2.104719681	1.937888523	10.07651593	8.967352692	9.350014208	8.864208087	6.049193139	14.35391045	5.964536537	9.541896214	7.475642068	9.469299585	11.65616402	15.86195472	4.282259595	26.85580661	2.535091453	14.65381318	8.776652402	2.069120923	0	10.54472823	6.324785805
ENSG00000277161	2.983168355	3.114488612	1.277844843	6.314159042	0.968944262	3.02295478	4.981862606	3.740005683	3.324078033	1.209838628	2.73407818	0.745567067	4.089384092	1.868910517	1.893859917	2.590258672	1.586195472	0.856451919	2.877407852	6.760243874	3.256402928	4.388326201	2.586401153	4.150271296	0	5.622031826
ENSG00000197892	11.93267342	15.57244306	20.44551748	37.88495425	21.31677375	16.12242549	12.45465652	10.59668277	7.756182076	12.09838628	9.569273631	14.91134134	21.12848447	6.54118681	10.41622954	7.770776015	7.93097736	9.420971109	7.673087604	8.450304843	11.39741025	17.5533048	11.8974453	12.45081389	5.272364116	2.811015913
ENSG00000017260	17.89901013	21.80142028	33.22396591	29.46607553	17.44099671	31.23719939	16.93833286	27.42670834	23.26854623	33.87548158	25.29022317	29.07711562	28.62568864	25.23029198	17.04473925	22.01719871	33.31010491	33.40162484	26.85580661	27.88600598	21.98071977	38.61727057	39.31329753	37.35244166	21.08945647	23.19088128
ENSG00000164307	20.88217849	18.68693167	12.77844843	10.5235984	18.40994097	16.12242549	19.42926417	20.57003126	7.756182076	22.98693393	16.40446908	13.42020721	17.03910038	6.54118681	25.56710888	7.770776015	9.517172832	23.12420181	16.30531116	7.605274359	9.769208785	11.40964812	13.449286	8.300542592	13.18091029	10.54130967
ENSG00000095261	35.79802026	16.61060593	21.72336233	10.5235984	8.720498354	12.09181912	12.95284278	8.726679928	14.40433814	13.91314422	17.08798863	11.18350601	18.40222841	18.68910517	23.67324896	15.54155203	7.93097736	13.7032307	14.38703926	17.74564017	15.46791391	8.776652402	11.8974453	6.225406944	7.908546175	15.46058752
ENSG00000084774	2.983168355	2.076325741	7.667069056	4.209439361	6.782609831	5.038257967	3.487303825	3.740005683	4.432104044	4.234435197	4.784636816	4.473402403	2.044692046	3.737821034	4.734649792	1.295129336	4.758586416	8.56451919	16.30531116	0.845030484	0.814100732	5.265991441	4.138241845	2.075135648	2.636182058	8.43304774
ENSG00000235173	5.96633671	6.228977224	1.277844843	0	9.689442616	5.038257967	4.483676346	2.493337122	5.540130055	6.049193139	5.468156361	9.692371872	2.044692046	4.672276293	1.893859917	2.590258672	3.96548868	0.856451919	5.754815703	5.070182906	4.07050366	10.53198288	4.655522076	8.300542592	2.636182058	4.21652387
ENSG00000113758	5.96633671	7.267140094	6.389224214	18.94247713	12.5962754	6.04590956	6.476421388	11.22001705	8.864208087	10.88854765	8.202234541	4.473402403	5.452512122	16.82019465	5.681579751	3.885388008	7.137879624	10.27742303	10.55049546	5.070182906	10.58330952	1.75533048	8.27648369	20.75135648	5.272364116	11.24406365
ENSG00000183066	0	2.076325741	2.555689685	2.104719681	3.875777046	5.038257967	1.992745043	1.246668561	0	0	1.36703909	0.745567067	3.407820077	1.868910517	0.946929958	0	2.379293208	2.569355757	0.959135951	1.690060969	0	2.632995721	0.517280231	4.150271296	0	0
ENSG00000016391	8.949505065	16.61060593	19.16767264	14.73303776	14.53416392	8.061212747	6.476421388	3.116671403	7.756182076	6.049193139	6.151675906	6.710103604	12.94971629	3.737821034	6.628509709	3.885388008	4.758586416	0	3.836543802	4.225152421	2.442302196	15.79797432	3.620961614	2.075135648	10.54472823	7.027539783
ENSG00000147274	44.74752533	42.56467769	44.7245695	61.03687074	45.54038029	50.38257967	51.31318485	59.21675665	50.9691965	53.23289963	51.26396588	57.40866417	49.75417312	59.80513655	54.92193759	63.46133746	59.4823302	59.95163433	44.12025372	53.23692051	53.73064832	49.14925345	48.62434168	45.65298425	73.81309763	61.13959611
ENSG00000198951	5.96633671	12.45795445	11.50060358	18.94247713	6.782609831	13.09947071	15.94196034	21.19336554	23.26854623	23.59185324	19.13854726	17.89360961	13.63128031	17.75464991	15.15087934	18.1318107	16.65505246	17.9854903	41.24284587	17.74564017	18.72431684	32.47361389	18.6220883	10.37567824	10.54472823	12.64957161
ENSG00000185324	0	2.076325741	6.389224214	2.104719681	2.906832785	3.02295478	9.963725213	11.22001705	8.864208087	7.259031767	6.151675906	4.473402403	13.63128031	7.475642068	2.840789875	9.065905351	5.551684152	6.851615352	4.795679753	7.605274359	4.07050366	6.143656681	6.724642998	12.45081389	2.636182058	4.919277848
ENSG00000272886	8.949505065	14.53428019	10.22275874	8.418878723	15.50310818	12.09181912	19.92745043	9.973348489	19.9444682	15.72790216	19.82206681	12.67464014	19.76535644	14.95128414	10.41622954	20.72206937	16.65505246	17.9854903	25.89667066	17.74564017	15.46791391	26.32995721	15.00112669	26.97676342	13.18091029	14.05507957
ENSG00000139437	5.96633671	9.343465835	12.77844843	4.209439361	1.937888523	5.038257967	8.469166431	8.103345647	9.972234098	6.049193139	10.25279318	5.21896947	8.860332199	6.54118681	7.575439668	3.885388008	2.379293208	14.55968262	1.918271901	9.295335327	6.512805856	2.632995721	9.311044151	8.300542592	7.908546175	6.324785805
ENSG00000185291	5.96633671	12.45795445	7.667069056	8.418878723	6.782609831	8.061212747	9.963725213	3.740005683	14.40433814	5.444273825	8.885754086	14.91134134	4.770948107	4.672276293	4.734649792	1.295129336	3.96548868	4.282259595	9.591359505	15.21054872	8.141007321	5.265991441	5.172802306	26.97676342	15.81709235	8.43304774
ENSG00000009307	334.1148558	334.2884443	365.463625	269.4041191	271.3043932	350.6627545	240.1257776	222.5303382	224.9292802	194.1790998	252.9022317	243.8004309	270.5809141	256.0407408	250.936439	225.3525044	224.4466593	258.6484796	255.1301628	232.3833832	266.2109394	286.1188683	233.293384	190.9124796	268.8905699	232.6115668
ENSG00000140829	2.983168355	5.190814353	2.555689685	4.209439361	2.906832785	5.038257967	5.978235128	5.610008525	8.864208087	3.629515884	4.784636816	4.473402403	9.541896214	2.803365776	2.840789875	3.885388008	7.137879624	4.282259595	2.877407852	7.605274359	2.442302196	2.632995721	3.103681384	6.225406944	2.636182058	7.027539783
ENSG00000278259	8.949505065	5.190814353	5.111379371	4.209439361	1.937888523	4.030606373	7.97098017	5.610008525	4.432104044	3.02459657	3.417597725	4.473402403	10.22346023	2.803365776	0.946929958	1.295129336	4.758586416	4.282259595	2.877407852	7.605274359	4.884604392	4.388326201	3.620961614	2.075135648	0	4.21652387
ENSG00000104808	0	0	1.277844843	0	0.968944262	0	0	0.623334281	0	0	1.36703909	0	0	0	0	0	0	0.856451919	0.959135951	0	0	0.87766524	0	0	2.636182058	0
ENSG00000135898	0	4.152651482	0	0	0.968944262	0	0.498186261	0	0	0	1.36703909	1.491134134	0.681564015	0	0.946929958	0	0.793097736	0	0	0	0.814100732	0.87766524	1.034560461	0	0	0.702753978
ENSG00000165495	2.983168355	0	1.277844843	0	0	1.007651593	1.992745043	0.623334281	0	0	0.683519545	0	0	0	0	0	0	0	2.877407852	0.845030484	0.814100732	0	0.517280231	2.075135648	0	2.811015913
ENSG00000196338	0	1.038162871	0	2.104719681	1.937888523	0	0	0.623334281	0	0.604919314	0	0	0	0.934455259	0	1.295129336	0.793097736	0	1.918271901	0	0	0	0	0	0	0
ENSG00000197769	0	0	0	0	0	0	0.498186261	0	0	0	0	0	0	0.934455259	0	0	0	0	0	0.845030484	0	0	0	2.075135648	0	0
ENSG00000118363	53.69703039	36.33570047	34.50181075	31.57079521	45.54038029	38.29076055	27.40024434	13.09001989	44.32104044	23.59185324	27.3407818	36.53278629	28.62568864	33.64038931	26.51403884	58.28082012	18.24124793	17.9854903	53.71161323	18.59067065	36.63453294	15.79797432	22.24304992	24.90162778	21.08945647	31.62392902
ENSG00000158006	14.91584178	9.343465835	26.8347417	10.5235984	13.56521966	7.053561153	10.96009773	11.84335133	6.648156066	9.678709023	11.61983227	9.692371872	12.94971629	6.54118681	12.31008946	3.885388008	7.93097736	5.138711514	7.673087604	6.760243874	13.02561171	12.28731336	5.690082537	4.150271296	7.908546175	9.838555696
ENSG00000133048	2.983168355	3.114488612	7.667069056	37.88495425	5.813665569	2.015303187	7.97098017	38.64672539	46.53709246	18.75249873	1.36703909	41.75175576	2.726256061	0.934455259	1.893859917	121.7421576	2.379293208	1.712903838	7.673087604	6.760243874	2.442302196	0.87766524	1.034560461	12.45081389	5.272364116	10.54130967
ENSG00000108702	0	0	0	0	0	0	0	0	0	0	0	0	0	0	0	0	0	0	0.959135951	0	0	0	0	0	0	0
ENSG00000077264	8.949505065	6.228977224	7.667069056	0	0.968944262	5.038257967	5.978235128	1.870002842	3.324078033	1.814757942	4.784636816	1.491134134	6.134076138	1.868910517	8.522369626	2.590258672	3.172390944	4.282259595	0.959135951	5.91521339	0.814100732	1.75533048	1.551840692	0	10.54472823	0
ENSG00000167861	11.93267342	29.06856038	31.94612107	23.15191649	40.69565899	38.29076055	12.95284278	8.726679928	22.16052022	3.02459657	15.03742999	15.65690841	13.63128031	9.344552585	19.88552913	7.770776015	7.93097736	9.420971109	11.50963141	4.225152421	8.141007321	34.22894437	8.27648369	10.37567824	10.54472823	8.43304774
ENSG00000119285	5.96633671	1.038162871	5.111379371	4.209439361	1.937888523	2.015303187	4.981862606	0.623334281	4.432104044	4.839354511	6.151675906	3.727835336	2.044692046	0.934455259	5.681579751	1.295129336	2.379293208	6.851615352	4.795679753	4.225152421	2.442302196	3.510660961	3.620961614	0	2.636182058	4.21652387
ENSG00000132716	5.96633671	23.87774602	20.44551748	18.94247713	19.37888523	17.13007709	14.44740156	11.22001705	19.9444682	9.073789709	10.25279318	7.455670671	14.99440834	13.08237362	6.628509709	10.36103469	12.68956378	17.9854903	11.50963141	10.9853963	14.65381318	14.92030908	11.8974453	33.20217037	21.08945647	16.86609548
ENSG00000143479	14.91584178	9.343465835	7.667069056	10.5235984	5.813665569	8.061212747	7.97098017	9.350014208	5.540130055	5.444273825	6.151675906	3.727835336	9.541896214	0.934455259	10.41622954	3.885388008	11.89646604	5.995163433	4.795679753	12.67545726	7.326906589	4.388326201	6.724642998	10.37567824	7.908546175	9.135801718
ENSG00000169618	0	0	0	0	0	1.007651593	0	0	0	0	0	0	0	0	0	0	1.586195472	0	0	0	0	0	0	2.075135648	0	0
ENSG00000140830	0	1.038162871	1.277844843	2.104719681	0	1.007651593	0.498186261	1.246668561	2.216052022	0	0.683519545	0.745567067	2.044692046	0	1.893859917	1.295129336	0	0	1.918271901	0.845030484	0.814100732	0	2.586401153	2.075135648	0	4.21652387
ENSG00000169621	2.983168355	2.076325741	0	2.104719681	1.937888523	0	2.490931303	3.740005683	2.216052022	2.419677256	2.050558635	4.473402403	4.089384092	0.934455259	1.893859917	7.770776015	2.379293208	4.282259595	0	0.845030484	1.628201464	0.87766524	1.551840692	0	2.636182058	0.702753978
ENSG00000183833	8.949505065	4.152651482	0	4.209439361	8.720498354	5.038257967	11.45828399	24.93337122	0	18.14757942	14.35391045	11.92907307	26.5809966	8.410097327	13.25701942	11.65616402	33.31010491	30.83226909	0.959135951	10.9853963	6.512805856	25.45229197	14.48384646	4.150271296	2.636182058	4.21652387
ENSG00000153113	101.4277241	93.43465835	74.11500088	151.539817	127.9006425	98.74985615	106.6118598	128.4068618	83.10195082	169.9823272	151.0578195	140.9121757	148.5809553	146.7094756	142.0394938	145.0544856	143.5506902	191.8452299	56.58902108	150.4154262	92.80748345	143.0594342	141.7347832	139.0340884	118.6281926	123.6847002
ENSG00000011422	2.983168355	5.190814353	11.50060358	0	5.813665569	3.02295478	29.89117564	33.66005115	26.59262426	16.93774079	11.61983227	17.14804254	7.497204168	15.88573939	26.51403884	54.39543211	11.89646604	5.138711514	163.0531116	43.0965547	35.00633148	7.021321922	10.86288484	107.9070537	110.7196464	26.70465118
ENSG00000175093	0	0	0	0	0	0	0	0	2.216052022	0	0	0	0	0	0	0	0	0	0	0	0	0	0	0	0	0
ENSG00000164054	53.69703039	42.56467769	44.7245695	90.50294627	56.19876717	50.38257967	69.74607649	76.67011651	75.34576874	84.68870395	79.97178678	94.68701752	44.301661	62.60850232	53.97500763	91.95418285	91.99933738	66.80324969	73.85346819	91.2632923	144.0958296	76.3568759	93.11044151	68.47947638	34.27036676	120.8736843
ENSG00000118557	0	0	0	0	0	0	1.992745043	1.246668561	0	0.604919314	0	1.491134134	0.681564015	0	0	0	0.793097736	1.712903838	1.918271901	0.845030484	0	2.632995721	0	0	2.636182058	0.702753978
ENSG00000172037	14.91584178	24.91590889	12.77844843	31.57079521	47.47826882	28.21424461	37.86215581	31.79004831	36.56485836	46.57878717	50.58044634	31.31381682	35.4413288	14.01682888	30.30175867	20.72206937	28.5515185	38.54033636	25.89667066	51.54685954	51.28834612	25.45229197	45.5206603	43.57784861	39.54273087	34.43494494
ENSG00000090339	0	2.076325741	0	0	0	1.007651593	1.992745043	3.116671403	1.108026011	2.419677256	1.36703909	2.982268268	0.681564015	2.803365776	1.893859917	3.885388008	0	0.856451919	4.795679753	5.070182906	4.07050366	0	2.069120923	0	2.636182058	3.513769892
ENSG00000120833	2.983168355	18.68693167	7.667069056	6.314159042	7.751554092	9.06886434	16.93833286	11.22001705	11.08026011	9.678709023	17.08798863	8.946804805	12.26815228	5.606731551	21.77938905	9.065905351	7.137879624	7.708067271	26.85580661	13.52048775	13.83971244	0	10.34560461	39.42757731	26.36182058	10.54130967
ENSG00000141642	5.96633671	9.343465835	6.389224214	4.209439361	2.906832785	5.038257967	3.487303825	4.363339964	1.108026011	5.444273825	4.101117271	7.455670671	5.452512122	5.606731551	5.681579751	5.180517344	6.344781888	6.851615352	2.877407852	2.535091453	4.07050366	7.021321922	2.586401153	2.075135648	2.636182058	9.838555696
ENSG00000258465	0	0	0	0	0	0	0	0	0	0	0	0	0	0	0	0	0	0	0	0	0	0.87766524	0	0	2.636182058	0
ENSG00000105364	0	0	3.833534528	2.104719681	0.968944262	5.038257967	2.490931303	1.870002842	5.540130055	4.839354511	4.101117271	3.727835336	4.770948107	3.737821034	0	2.590258672	1.586195472	2.569355757	1.918271901	1.690060969	3.256402928	2.632995721	3.103681384	2.075135648	0	3.513769892
ENSG00000116977	2.983168355	12.45795445	16.61198296	27.36135585	18.40994097	17.13007709	24.90931303	17.45335986	18.83644219	15.72790216	14.35391045	11.92907307	22.49161251	20.55801569	17.99166921	25.90258672	19.03434566	17.9854903	11.50963141	25.35091453	13.83971244	15.79797432	20.17392899	18.67622083	21.08945647	15.46058752
ENSG00000141646	29.83168355	34.25937473	24.27905201	8.418878723	24.22360654	27.20659302	24.41112677	24.31003694	21.05249421	27.22136913	32.80893816	20.87587788	27.26256061	23.36138146	20.83245909	36.26362141	20.62054114	30.83226909	29.73321447	30.42109743	26.05122343	25.45229197	21.20848946	26.97676342	28.99800264	33.73219096
ENSG00000261701	2.983168355	2.076325741	0	0	1.937888523	0	0	0	0	0	0	0	0	0	0	0	0	0	0	0	0	0	0	0	0	0
ENSG00000121377	0	0	0	0	0	0	0	0	0	0.604919314	0	0	0	0	0	0	0	0	0	0	0	0	0	0	0	0
ENSG00000129295	8.949505065	10.38162871	3.833534528	0	7.751554092	8.061212747	9.465538952	27.42670834	9.972234098	21.17217599	8.885754086	26.09484735	14.99440834	17.75464991	12.31008946	6.47564668	27.75842076	31.688721	1.918271901	5.91521339	4.884604392	21.06396577	19.13936853	10.37567824	7.908546175	3.513769892
ENSG00000155893	11.93267342	5.190814353	1.277844843	0	0	4.030606373	3.487303825	4.363339964	6.648156066	4.839354511	2.050558635	2.982268268	4.089384092	6.54118681	1.893859917	1.295129336	2.379293208	8.56451919	1.918271901	3.380121937	4.884604392	1.75533048	3.620961614	2.075135648	5.272364116	2.811015913
ENSG00000144852	0	0	0	0	0.968944262	0	0	0.623334281	0	0	0	0	1.363128031	0	0	0	0	0	0	0	0	0	0	0	0	0
ENSG00000152457	8.949505065	14.53428019	16.61198296	12.62831808	14.53416392	12.09181912	16.93833286	13.09001989	12.18828612	9.678709023	13.6703909	13.42020721	10.22346023	9.344552585	12.31008946	18.1318107	7.137879624	8.56451919	8.632223555	16.90060969	10.58330952	18.43097004	18.6220883	8.300542592	10.54472823	10.54130967
ENSG00000180287	5.96633671	0	0	0	0	0	2.989117564	1.246668561	0	3.02459657	0.683519545	0	0	0.934455259	0	1.295129336	0	0	3.836543802	0.845030484	0	0	2.069120923	0	0	0.702753978
ENSG00000114554	14.91584178	9.343465835	2.555689685	18.94247713	5.813665569	9.06886434	19.92745043	11.22001705	7.756182076	13.30822491	10.25279318	4.473402403	15.67597235	6.54118681	12.31008946	9.065905351	7.93097736	10.27742303	14.38703926	9.295335327	11.39741025	9.654317642	12.41472554	12.45081389	10.54472823	11.24406365
ENSG00000164924	152.1415861	117.3124044	127.7844843	174.6917335	131.7764196	157.1936486	118.56833	168.3002557	148.4754855	153.6495057	118.9324008	170.7348584	100.1899103	188.7599622	134.4640541	159.3009083	136.4128106	141.3145666	164.0122475	174.0762798	182.358564	143.0594342	145.873025	143.1843597	142.3538311	187.6353122
ENSG00000145002	0	0	0	0	0	0	0	0	0	0	0	0	0	0	0	0	0	0	0	0	0	0	1.034560461	0	0	0
ENSG00000162735	5.96633671	20.76325741	8.944913899	16.83775745	17.44099671	20.15303187	13.45102904	15.58335701	12.18828612	17.5426601	17.08798863	14.91134134	17.03910038	16.82019465	16.09780929	6.47564668	15.86195472	11.99032687	17.26444711	12.67545726	24.42302196	18.43097004	16.03568715	14.52594954	15.81709235	18.97435741
ENSG00000109089	0	3.114488612	5.111379371	0	2.906832785	1.007651593	3.985490085	3.740005683	7.756182076	3.02459657	6.151675906	6.710103604	3.407820077	1.868910517	1.893859917	5.180517344	0.793097736	1.712903838	3.836543802	6.760243874	8.955108053	0.87766524	4.138241845	2.075135648	0	6.324785805
ENSG00000077274	2.983168355	3.114488612	0	0	0	0	0.996372521	0	0	0.604919314	1.36703909	0	0.681564015	0	1.893859917	0	0.793097736	0	2.877407852	0	1.628201464	0	0.517280231	0	0	0
ENSG00000049283	5.96633671	12.45795445	6.389224214	4.209439361	12.5962754	14.10712231	2.490931303	8.726679928	5.540130055	7.863951081	7.518714996	5.21896947	4.770948107	16.82019465	17.04473925	10.36103469	11.1033683	18.84194222	1.918271901	6.760243874	14.65381318	23.69696149	8.27648369	8.300542592	7.908546175	14.75783354
ENSG00000167862	8.949505065	13.49611732	8.944913899	21.04719681	12.5962754	14.10712231	7.97098017	10.59668277	9.972234098	15.12298285	14.35391045	14.91134134	6.815640153	19.62356043	7.575439668	6.47564668	10.31027057	7.708067271	14.38703926	6.760243874	4.884604392	10.53198288	9.311044151	8.300542592	13.18091029	16.1633415
ENSG00000143443	5.96633671	5.190814353	3.833534528	2.104719681	3.875777046	2.015303187	4.981862606	4.363339964	2.216052022	4.234435197	5.468156361	3.727835336	4.770948107	1.868910517	7.575439668	2.590258672	2.379293208	4.282259595	2.877407852	2.535091453	3.256402928	0	3.103681384	0	2.636182058	1.405507957
ENSG00000135144	2.983168355	1.038162871	0	0	0	0	1.992745043	0	1.108026011	0	1.36703909	1.491134134	0.681564015	0	0	0	0	0	0.959135951	0.845030484	0	0	1.034560461	0	2.636182058	0
ENSG00000197622	23.86534684	6.228977224	10.22275874	12.62831808	7.751554092	5.038257967	9.963725213	4.363339964	9.972234098	9.073789709	6.835195451	7.455670671	4.770948107	6.54118681	5.681579751	12.95129336	13.48266151	7.708067271	16.30531116	14.36551823	13.02561171	7.021321922	9.828324382	8.300542592	5.272364116	10.54130967
ENSG00000213190	0	1.038162871	0	0	0.968944262	0	2.989117564	0	1.108026011	1.814757942	2.050558635	2.236701201	0	0.934455259	0.946929958	2.590258672	0.793097736	0.856451919	0.959135951	1.690060969	3.256402928	1.75533048	2.069120923	0	2.636182058	0.702753978
ENSG00000141577	5.96633671	2.076325741	1.277844843	4.209439361	3.875777046	2.015303187	4.981862606	2.493337122	5.540130055	7.259031767	2.73407818	5.21896947	6.134076138	2.803365776	8.522369626	6.47564668	3.172390944	3.425807676	4.795679753	5.070182906	6.512805856	5.265991441	4.138241845	12.45081389	0	7.730293761
ENSG00000177311	65.62970381	59.17528362	80.50422509	67.35102978	55.22982291	49.37492807	77.2188704	33.66005115	52.07722251	40.52959403	53.99804406	54.4263959	52.48042918	46.72276293	59.65658739	37.55875074	34.10320265	59.95163433	45.07938967	66.75740826	43.96143953	46.51625773	54.31442422	43.57784861	57.99600528	28.81291311
ENSG00000256537	11.93267342	16.61060593	23.00120717	25.25663617	23.25466228	17.13007709	16.93833286	21.19336554	17.72841617	26.61644981	23.92318408	23.11257908	14.99440834	22.4269262	19.88552913	20.72206937	24.58602982	26.55000949	18.22358306	17.74564017	19.53841757	16.67563956	22.24304992	18.67622083	2.636182058	17.56884946
ENSG00000255837	0	0	1.277844843	0	0.968944262	0	0	0	1.108026011	0	0	0	0	1.868910517	0	1.295129336	0	0	0	0	0	0.87766524	0.517280231	0	0	0
ENSG00000134551	0	0	2.555689685	0	4.844721308	1.007651593	0.996372521	0.623334281	0	1.814757942	0.683519545	0	0.681564015	0	0	0	0	0	0	0	0	0.87766524	1.034560461	0	0	0
ENSG00000144451	23.86534684	24.91590889	12.77844843	16.83775745	30.03727211	27.20659302	13.45102904	31.16671403	9.972234098	38.71483609	20.50558635	34.29608509	29.98881667	42.05048663	36.93026838	15.54155203	67.41330756	79.65002847	7.673087604	16.0555792	13.83971244	49.14925345	31.55409407	16.60108518	31.6341847	16.86609548
ENSG00000256436	0	0	0	0	0	0	0.498186261	0	0	0	0	0	0	0	0	0	0	0	0	0	0	0	0	0	0	0
ENSG00000256188	0	0	0	0	0	0	0	0	0	0.604919314	0	0	0.681564015	0	0.946929958	0	0	0	0	0	0	1.75533048	0.517280231	0	0	0
ENSG00000196091	0	3.114488612	3.833534528	2.104719681	0	4.030606373	0	0	5.540130055	0	0	0	1.363128031	0	0.946929958	0	0	0	0	0	0	0	0.517280231	0	0	0.702753978
ENSG00000160284	2.983168355	7.267140094	3.833534528	4.209439361	6.782609831	8.061212747	9.963725213	3.116671403	1.108026011	4.234435197	2.050558635	3.727835336	3.407820077	5.606731551	0.946929958	3.885388008	8.724075096	5.995163433	6.713951654	1.690060969	5.698705124	8.776652402	3.620961614	6.225406944	10.54472823	2.811015913
ENSG00000111215	5.96633671	0	2.555689685	2.104719681	2.906832785	2.015303187	0.996372521	0	0	0	0	0	0	0.934455259	0	0	0	0.856451919	0	0.845030484	0	0.87766524	0	0	0	1.405507957
ENSG00000063322	17.89901013	25.95407176	20.44551748	16.83775745	29.06832785	23.17598665	20.92382295	19.94669698	24.37657224	24.80169187	28.02430135	26.09484735	22.49161251	26.16474724	23.67324896	25.90258672	30.93081171	24.83710565	17.26444711	22.81582308	28.49352562	30.71828341	27.41585222	26.97676342	31.6341847	28.11015913
ENSG00000006282	5.96633671	10.38162871	15.33413811	18.94247713	12.5962754	25.19128983	11.95647026	8.726679928	6.648156066	15.12298285	12.98687136	11.92907307	12.26815228	9.344552585	4.734649792	9.065905351	9.517172832	7.708067271	4.795679753	10.9853963	13.02561171	8.776652402	11.8974453	20.75135648	2.636182058	7.730293761
ENSG00000121318	0	0	0	0	0	0	0	0	0	0	0	0	0	0	0	0	0	0	0	0	0	0	0.517280231	0	0	0
ENSG00000179832	5.96633671	12.45795445	2.555689685	8.418878723	11.62733114	8.061212747	5.978235128	4.986674244	7.756182076	6.049193139	3.417597725	6.710103604	10.90502424	4.672276293	6.628509709	9.065905351	5.551684152	5.995163433	5.754815703	5.91521339	7.326906589	9.654317642	5.690082537	2.075135648	7.908546175	4.21652387
ENSG00000226761	0	0	0	0	0	0	0	0	0	0	0	0	0	0	0	0	0	0	0	0	0	0	0.517280231	0	0	0
ENSG00000212128	0	0	0	0	0	0	0	0.623334281	0	0	0	0	0	0	0	0	0	0	0	0	0	0	0	0	0	0
ENSG00000178662	5.96633671	8.305302965	5.111379371	2.104719681	11.62733114	4.030606373	1.992745043	2.493337122	0	0.604919314	1.36703909	2.236701201	2.726256061	0	5.681579751	3.885388008	2.379293208	0.856451919	0.959135951	0.845030484	1.628201464	0.87766524	3.103681384	4.150271296	0	0.702753978
ENSG00000254126	0	2.076325741	0	0	0	1.007651593	0	0	0	1.209838628	0	0	0	0.934455259	0.946929958	1.295129336	0	0	1.918271901	0	0	0.87766524	0	0	0	0.702753978
ENSG00000212127	0	0	0	0	0	0	1.494558782	0	0	0	0	0	1.363128031	0	0.946929958	0	1.586195472	0.856451919	0	0.845030484	0.814100732	0	1.034560461	0	2.636182058	0
ENSG00000231887	5.96633671	12.45795445	6.389224214	2.104719681	2.906832785	10.07651593	10.96009773	4.986674244	5.540130055	6.049193139	8.202234541	2.982268268	8.178768184	1.868910517	4.734649792	9.065905351	7.137879624	5.995163433	3.836543802	1.690060969	0.814100732	10.53198288	9.828324382	8.300542592	2.636182058	2.108261935
ENSG00000158792	0	1.038162871	1.277844843	0	1.937888523	2.015303187	0.498186261	2.493337122	2.216052022	4.234435197	0.683519545	2.982268268	4.089384092	1.868910517	3.787719834	1.295129336	2.379293208	0.856451919	2.877407852	3.380121937	0.814100732	3.510660961	1.551840692	2.075135648	5.272364116	0.702753978
ENSG00000181291	0	0	1.277844843	2.104719681	0	0	1.992745043	0.623334281	0	0	0	0	0.681564015	0	0	0	0	0	0	0.845030484	1.628201464	0	0	0	0	0
ENSG00000174453	0	1.038162871	0	0	0	0	0	0	0	0	0	0	0	0	0	0	0	0	0	0	0	0.87766524	0	0	0	0
ENSG00000147003	0	0	0	0	1.937888523	1.007651593	0.996372521	1.246668561	1.108026011	1.814757942	0	0.745567067	0.681564015	1.868910517	0.946929958	0	0	0.856451919	0	0	0.814100732	0.87766524	0	0	0	0
ENSG00000130234	2.983168355	0	1.277844843	0	0	0	0.498186261	0	0	1.209838628	0	0.745567067	0	0	0	1.295129336	0	1.712903838	0	0	0	0.87766524	0	0	0	0.702753978
ENSG00000163870	8.949505065	13.49611732	19.16767264	4.209439361	12.5962754	9.06886434	10.96009773	9.973348489	16.62039016	9.073789709	16.40446908	11.18350601	4.089384092	14.95128414	17.04473925	11.65616402	17.44815019	9.420971109	18.22358306	16.90060969	8.141007321	7.898987162	10.86288484	4.150271296	15.81709235	10.54130967
ENSG00000128641	17.89901013	19.72509454	15.33413811	18.94247713	17.44099671	15.1147739	37.36396955	22.4400341	22.16052022	26.0115305	28.70782089	33.55051802	19.76535644	27.0992025	23.67324896	20.72206937	22.99983434	33.40162484	20.14185496	38.87140228	37.44863367	63.1918973	39.31329753	47.7281199	28.99800264	23.19088128
ENSG00000165071	8.949505065	6.228977224	8.944913899	8.418878723	5.813665569	9.06886434	6.476421388	4.986674244	5.540130055	6.049193139	2.73407818	3.727835336	5.452512122	6.54118681	7.575439668	6.47564668	7.137879624	2.569355757	12.46876736	10.14036581	15.46791391	17.5533048	5.690082537	12.45081389	0	7.730293761
ENSG00000165370	0	0	1.277844843	0	0	0	0	0.623334281	0	0	0	0	0	0	0	0	0	0	0	0	0	0	0	0	0	0
ENSG00000105856	5.96633671	7.267140094	14.05629327	6.314159042	4.844721308	10.07651593	4.483676346	3.740005683	5.540130055	9.073789709	2.73407818	3.727835336	6.134076138	7.475642068	9.469299585	6.47564668	7.137879624	7.708067271	1.918271901	4.225152421	1.628201464	7.021321922	7.241923229	2.075135648	13.18091029	2.811015913
ENSG00000169239	11.93267342	5.190814353	2.555689685	2.104719681	6.782609831	7.053561153	6.974607649	3.116671403	2.216052022	3.02459657	5.468156361	5.21896947	4.089384092	1.868910517	5.681579751	5.180517344	6.344781888	4.282259595	4.795679753	2.535091453	4.07050366	7.021321922	6.724642998	0	0	2.811015913
ENSG00000180901	5.96633671	10.38162871	11.50060358	10.5235984	7.751554092	13.09947071	6.974607649	7.480011367	8.864208087	7.863951081	10.25279318	5.964536537	10.90502424	17.75464991	7.575439668	9.065905351	7.137879624	9.420971109	9.591359505	10.9853963	13.02561171	11.40964812	8.793763921	2.075135648	7.908546175	12.64957161
ENSG00000231738	2.983168355	16.61060593	0	0	9.689442616	8.061212747	5.978235128	43.01006536	8.864208087	19.35741805	2.73407818	23.85814615	23.17317652	30.83702353	11.3631595	10.36103469	30.13771397	29.11936525	0	8.450304843	9.769208785	15.79797432	28.96769292	2.075135648	2.636182058	4.21652387
ENSG00000167863	50.71386204	73.70956381	70.28146635	88.39822659	83.32920649	85.65038543	48.32406728	46.75007104	63.15748262	56.25749619	45.79580952	49.20742643	50.43573713	82.23206275	58.70965743	79.00288949	58.68923247	51.38711514	59.46642893	48.1667376	78.15367028	45.63859249	50.6934626	51.8783912	55.35982322	83.62772342
ENSG00000102921	5.96633671	21.80142028	15.33413811	14.73303776	13.56521966	17.13007709	21.92019547	23.06336838	19.9444682	32.06072364	29.39134044	20.87587788	18.40222841	14.95128414	23.67324896	20.72206937	17.44815019	29.11936525	20.14185496	27.88600598	17.09611537	26.32995721	29.48497315	47.7281199	21.08945647	29.51566709
ENSG00000152455	0	1.038162871	0	2.104719681	0.968944262	3.02295478	1.992745043	1.246668561	3.324078033	1.209838628	4.784636816	2.236701201	2.044692046	7.475642068	4.734649792	3.885388008	2.379293208	2.569355757	2.877407852	2.535091453	0	2.632995721	3.103681384	0	0	2.108261935
ENSG00000082701	41.76435697	25.95407176	24.27905201	27.36135585	21.31677375	23.17598665	19.42926417	19.94669698	15.51236415	21.7770953	30.07485998	35.78721922	26.5809966	16.82019465	29.35482871	33.67336273	30.13771397	29.97581717	31.65148637	26.19594501	17.09611537	31.59594865	26.38129176	22.82649213	18.45327441	23.89363526
ENSG00000120889	5.96633671	6.228977224	6.389224214	6.314159042	2.906832785	7.053561153	5.978235128	6.856677086	4.432104044	9.678709023	6.835195451	5.21896947	4.770948107	9.344552585	5.681579751	6.47564668	3.172390944	4.282259595	5.754815703	10.9853963	4.07050366	5.265991441	7.75920346	12.45081389	5.272364116	7.027539783
ENSG00000087088	8.949505065	5.190814353	7.667069056	16.83775745	8.720498354	8.061212747	10.96009773	12.46668561	16.62039016	7.863951081	12.30335181	10.43793894	6.815640153	15.88573939	6.628509709	5.180517344	12.68956378	15.41613454	11.50963141	7.605274359	17.09611537	8.776652402	17.07024761	14.52594954	28.99800264	13.35232559
ENSG00000172209	0	4.152651482	5.111379371	0	1.937888523	3.02295478	1.494558782	1.246668561	1.108026011	1.814757942	2.050558635	3.727835336	3.407820077	2.803365776	1.893859917	1.295129336	0.793097736	0.856451919	2.877407852	1.690060969	2.442302196	0.87766524	1.551840692	0	0	1.405507957
ENSG00000135929	20.88217849	23.87774602	28.11258654	16.83775745	19.37888523	22.16833505	9.465538952	20.57003126	18.83644219	11.49346696	11.61983227	12.67464014	14.99440834	13.08237362	16.09780929	7.770776015	10.31027057	16.27258646	15.34617521	7.605274359	13.83971244	23.69696149	8.27648369	6.225406944	23.72563852	11.94681763
ENSG00000169372	17.89901013	13.49611732	2.555689685	6.314159042	6.782609831	4.030606373	2.989117564	6.856677086	5.540130055	10.88854765	8.202234541	2.982268268	3.407820077	11.2134631	12.31008946	9.065905351	8.724075096	10.27742303	4.795679753	2.535091453	5.698705124	11.40964812	7.75920346	10.37567824	2.636182058	6.324785805
ENSG00000164597	2.983168355	10.38162871	23.00120717	10.5235984	15.50310818	25.19128983	9.963725213	11.84335133	19.9444682	20.56725667	8.202234541	12.67464014	14.99440834	16.82019465	17.99166921	7.770776015	16.65505246	13.7032307	16.30531116	16.90060969	19.53841757	22.81929625	14.48384646	12.45081389	7.908546175	14.05507957
ENSG00000136449	0	1.038162871	3.833534528	0	0.968944262	2.015303187	2.989117564	7.480011367	0	6.049193139	0.683519545	1.491134134	7.497204168	2.803365776	0.946929958	1.295129336	4.758586416	8.56451919	0	1.690060969	0.814100732	3.510660961	1.034560461	4.150271296	2.636182058	0.702753978
ENSG00000165215	68.61287217	107.9689385	67.72577666	101.0265447	135.6521966	135.0253135	18.43289164	72.30677654	75.34576874	55.04765757	52.63100497	76.79340791	86.55862994	78.49424172	96.58685577	41.44413875	91.99933738	62.52099009	12.46876736	49.85679857	23.60892123	75.47921066	48.62434168	39.42757731	92.26637204	39.35422278
ENSG00000147257	5.96633671	6.228977224	2.555689685	2.104719681	3.875777046	3.02295478	0.498186261	2.493337122	4.432104044	1.814757942	13.6703909	3.727835336	4.770948107	2.803365776	3.787719834	2.590258672	3.96548868	3.425807676	1.918271901	0.845030484	35.82043221	7.898987162	1.551840692	4.150271296	7.908546175	4.21652387
ENSG00000189143	50.71386204	62.28977224	88.17129415	122.0737415	143.4037507	113.86463	29.89117564	120.9268504	60.9414306	85.89854258	65.61787633	87.97691392	68.15640153	145.7750203	103.2153655	55.69056144	149.1023744	195.2710375	19.18271901	130.1346946	162.8201464	121.1178031	81.73027644	87.15569721	305.7971188	172.1747247
ENSG00000187741	0	0	1.277844843	2.104719681	0	0	0.996372521	4.986674244	2.216052022	0	0	0.745567067	2.044692046	0.934455259	1.893859917	0	0	0.856451919	0.959135951	1.690060969	0.814100732	0	1.551840692	2.075135648	0	0.702753978
ENSG00000134020	8.949505065	4.152651482	2.555689685	2.104719681	1.937888523	1.007651593	0.498186261	1.870002842	0	0	0	0	3.407820077	0	0.946929958	0	0	0	0	0	0	0	0.517280231	0	0	1.405507957
ENSG00000111344	8.949505065	3.114488612	8.944913899	4.209439361	6.782609831	9.06886434	0.498186261	0	4.432104044	0	0.683519545	2.236701201	6.815640153	0.934455259	0.946929958	1.295129336	1.586195472	0.856451919	0.959135951	0	0.814100732	0	0.517280231	0	5.272364116	2.108261935
ENSG00000168229	0	2.076325741	2.555689685	0	0	2.015303187	0.996372521	1.246668561	0	2.419677256	4.784636816	0.745567067	2.726256061	0	0	2.590258672	2.379293208	2.569355757	1.918271901	0.845030484	0.814100732	0	2.069120923	0	0	0
ENSG00000008853	2.983168355	3.114488612	3.833534528	0	1.937888523	4.030606373	4.981862606	3.116671403	6.648156066	7.863951081	5.468156361	5.964536537	6.815640153	3.737821034	3.787719834	2.590258672	4.758586416	4.282259595	5.754815703	1.690060969	3.256402928	6.143656681	2.069120923	4.150271296	0	6.324785805
ENSG00000169562	8.949505065	15.57244306	11.50060358	8.418878723	9.689442616	20.15303187	1.494558782	6.856677086	5.540130055	3.629515884	7.518714996	4.473402403	9.541896214	1.868910517	16.09780929	5.180517344	5.551684152	4.282259595	0	0	3.256402928	20.18630052	3.103681384	2.075135648	2.636182058	2.108261935
ENSG00000162231	5.96633671	13.49611732	8.944913899	10.5235984	5.813665569	18.13772868	28.39661686	13.71335417	16.62039016	12.70330559	8.202234541	10.43793894	18.40222841	6.54118681	14.20394938	9.065905351	12.68956378	20.55484606	11.50963141	15.21054872	15.46791391	8.776652402	12.41472554	24.90162778	10.54472823	22.48812731
ENSG00000129682	2.983168355	6.228977224	6.389224214	0	1.937888523	5.038257967	1.992745043	0.623334281	1.108026011	3.02459657	2.050558635	0.745567067	2.726256061	5.606731551	3.787719834	0	1.586195472	2.569355757	1.918271901	0	4.884604392	6.143656681	2.069120923	4.150271296	0	1.405507957
ENSG00000177352	0	0	0	0	0	0	0.996372521	0.623334281	2.216052022	0	0	0.745567067	0	0.934455259	0.946929958	1.295129336	0.793097736	1.712903838	0.959135951	1.690060969	1.628201464	0.87766524	1.551840692	0	7.908546175	0
ENSG00000159640	5.96633671	9.343465835	6.389224214	14.73303776	19.37888523	10.07651593	9.963725213	6.856677086	5.540130055	4.234435197	12.98687136	11.18350601	7.497204168	1.868910517	9.469299585	3.885388008	2.379293208	4.282259595	12.46876736	10.9853963	8.955108053	4.388326201	6.724642998	8.300542592	5.272364116	2.108261935
ENSG00000075790	0	0	0	0	0	1.007651593	0.996372521	0	0	0.604919314	0.683519545	0	0.681564015	0	0	0	0.793097736	1.712903838	0	0	0.814100732	1.75533048	1.034560461	0	0	0.702753978
ENSG00000162889	8.949505065	32.18304899	46.00241434	44.19911329	32.94410489	34.26015417	54.80048867	46.75007104	87.53405486	33.27056227	43.06173134	64.86433484	33.39663675	31.77147879	29.35482871	64.7564668	33.31010491	31.688721	136.197305	63.37728632	42.33323807	50.02691869	40.86513822	78.85515462	44.81509499	40.05697676
ENSG00000179388	5.96633671	28.03039751	11.50060358	4.209439361	5.813665569	3.02295478	5.978235128	16.83002557	1.108026011	3.629515884	31.44189907	5.964536537	8.178768184	3.737821034	19.88552913	7.770776015	30.13771397	4.282259595	120.8511298	17.74564017	4.884604392	0	2.069120923	47.7281199	23.72563852	13.35232559
ENSG00000185909	0	5.190814353	6.389224214	4.209439361	7.751554092	3.02295478	3.985490085	7.480011367	2.216052022	9.073789709	10.93631272	5.964536537	7.497204168	4.672276293	6.628509709	3.885388008	12.68956378	12.84677879	5.754815703	10.9853963	12.21151098	16.67563956	8.27648369	4.150271296	5.272364116	7.730293761
ENSG00000170190	0	3.114488612	6.389224214	4.209439361	10.65838688	8.061212747	7.97098017	15.58335701	3.324078033	15.12298285	6.835195451	12.67464014	8.178768184	5.606731551	8.522369626	7.770776015	21.41363887	18.84194222	8.632223555	13.52048775	10.58330952	15.79797432	10.34560461	6.225406944	5.272364116	6.324785805
ENSG00000104413	41.76435697	31.14488612	33.22396591	33.67551489	28.09938358	21.16068346	7.97098017	18.70002842	21.05249421	19.35741805	19.82206681	13.42020721	16.35753637	28.03365776	17.04473925	20.72206937	38.06869133	25.69355757	3.836543802	15.21054872	25.23712269	40.37260105	18.10480807	14.52594954	5.272364116	15.46058752
ENSG00000173401	0	0	1.277844843	0	0.968944262	1.007651593	0.996372521	1.246668561	0	0	0.683519545	2.236701201	0	0.934455259	0	1.295129336	0	1.712903838	0.959135951	0.845030484	0	0.87766524	3.103681384	0	0	0
ENSG00000167962	0	0	0	0	0	2.015303187	3.985490085	0.623334281	0	1.209838628	0	0	0	0	0.946929958	0	0	0	0.959135951	1.690060969	3.256402928	2.632995721	0.517280231	0	0	0.702753978
ENSG00000198821	0	1.038162871	1.277844843	0	0.968944262	1.007651593	15.44377408	4.986674244	13.29631213	6.049193139	6.151675906	10.43793894	2.044692046	2.803365776	0.946929958	7.770776015	4.758586416	1.712903838	14.38703926	4.225152421	7.326906589	1.75533048	1.551840692	14.52594954	13.18091029	2.811015913
ENSG00000119139	0	1.038162871	0	2.104719681	0.968944262	0	0	1.870002842	0	1.209838628	0	0.745567067	2.044692046	0	1.893859917	0	0	0	0	0	0	1.75533048	0.517280231	0	0	0
ENSG00000075399	2.983168355	5.190814353	6.389224214	2.104719681	4.844721308	4.030606373	2.490931303	9.350014208	3.324078033	4.839354511	4.101117271	1.491134134	6.134076138	4.672276293	2.840789875	3.885388008	2.379293208	5.138711514	0	5.070182906	4.07050366	5.265991441	5.690082537	10.37567824	10.54472823	9.135801718
ENSG00000260428	0	1.038162871	0	0	2.906832785	0	1.992745043	1.870002842	2.216052022	1.814757942	0	0.745567067	3.407820077	0.934455259	0	2.590258672	0.793097736	0	0	1.690060969	0	0	0.517280231	2.075135648	0	0
ENSG00000180881	0	2.076325741	6.389224214	0	6.782609831	6.04590956	7.97098017	11.84335133	8.864208087	8.468870395	10.93631272	9.692371872	17.7206644	4.672276293	2.840789875	3.885388008	17.44815019	11.99032687	0.959135951	4.225152421	3.256402928	14.92030908	9.311044151	12.45081389	10.54472823	1.405507957
ENSG00000261236	8.949505065	6.228977224	11.50060358	16.83775745	6.782609831	10.07651593	8.469166431	7.480011367	13.29631213	6.654112453	4.101117271	8.946804805	5.452512122	9.344552585	4.734649792	14.2464227	6.344781888	6.851615352	11.50963141	2.535091453	10.58330952	6.143656681	10.86288484	8.300542592	10.54472823	18.27160344
ENSG00000123064	17.89901013	14.53428019	14.05629327	21.04719681	27.13043932	23.17598665	20.92382295	20.57003126	23.26854623	24.19677256	23.92318408	23.11257908	21.12848447	16.82019465	21.77938905	20.72206937	22.99983434	11.99032687	14.38703926	15.21054872	17.91021611	17.5533048	17.07024761	10.37567824	13.18091029	26.0018972
ENSG00000138092	0	1.038162871	5.111379371	0	0.968944262	1.007651593	0	1.870002842	1.108026011	1.209838628	0.683519545	0.745567067	0	0.934455259	0	0	1.586195472	1.712903838	1.918271901	0.845030484	0.814100732	0.87766524	2.069120923	0	0	1.405507957
ENSG00000225973	20.88217849	10.38162871	6.389224214	10.5235984	9.689442616	12.09181912	15.94196034	13.71335417	15.51236415	12.70330559	12.98687136	8.201237738	8.860332199	8.410097327	13.25701942	12.95129336	6.344781888	11.13387495	3.836543802	5.070182906	8.141007321	14.04264384	9.311044151	14.52594954	5.272364116	4.919277848
ENSG00000288558	0	1.038162871	1.277844843	4.209439361	0.968944262	4.030606373	2.989117564	0.623334281	1.108026011	0.604919314	2.050558635	4.473402403	1.363128031	2.803365776	0.946929958	0	0.793097736	0	2.877407852	3.380121937	1.628201464	0	3.620961614	0	5.272364116	2.811015913
ENSG00000158805	0	1.038162871	2.555689685	0	2.906832785	1.007651593	5.480048867	2.493337122	2.216052022	3.02459657	1.36703909	0	4.089384092	1.868910517	0.946929958	2.590258672	2.379293208	1.712903838	3.836543802	2.535091453	0.814100732	0.87766524	1.551840692	2.075135648	0	1.405507957
ENSG00000069943	0	7.267140094	1.277844843	6.314159042	8.720498354	2.015303187	5.480048867	1.870002842	2.216052022	2.419677256	6.151675906	2.982268268	4.770948107	2.803365776	2.840789875	6.47564668	2.379293208	4.282259595	1.918271901	6.760243874	1.628201464	13.1649786	3.620961614	2.075135648	0	0.702753978
ENSG00000184182	2.983168355	11.41979158	20.44551748	18.94247713	15.50310818	14.10712231	14.44740156	22.4400341	16.62039016	16.93774079	10.25279318	23.85814615	10.22346023	18.68910517	16.09780929	12.95129336	13.48266151	5.138711514	30.69235042	19.43570114	13.83971244	11.40964812	14.48384646	18.67622083	10.54472823	17.56884946
ENSG00000181450	8.949505065	2.076325741	3.833534528	2.104719681	6.782609831	2.015303187	5.978235128	6.233342805	4.432104044	2.419677256	4.101117271	5.21896947	6.815640153	0.934455259	8.522369626	7.770776015	5.551684152	5.995163433	4.795679753	1.690060969	3.256402928	4.388326201	5.172802306	4.150271296	2.636182058	2.108261935
ENSG00000184924	44.74752533	26.99223464	29.39043138	21.04719681	32.94410489	34.26015417	14.94558782	21.81669982	24.37657224	19.96233736	21.1891059	16.40247548	13.63128031	54.19840499	18.93859917	29.78797473	28.5515185	23.98065373	19.18271901	27.0409755	19.53841757	18.43097004	26.38129176	18.67622083	36.90654881	25.29914322
ENSG00000105865	0	1.038162871	0	0	1.937888523	4.030606373	3.985490085	3.740005683	2.216052022	3.629515884	2.73407818	1.491134134	2.044692046	4.672276293	1.893859917	0	3.172390944	0	1.918271901	3.380121937	0.814100732	4.388326201	3.620961614	2.075135648	0	6.324785805
ENSG00000138031	0	6.228977224	2.555689685	0	0.968944262	3.02295478	19.92745043	7.480011367	11.08026011	6.654112453	20.50558635	9.692371872	10.22346023	3.737821034	16.09780929	9.065905351	7.137879624	2.569355757	70.97606034	21.12576211	22.7948205	2.632995721	13.449286	49.80325555	13.18091029	7.730293761
ENSG00000261652	2.983168355	3.114488612	7.667069056	2.104719681	4.844721308	6.04590956	2.490931303	0.623334281	2.216052022	4.234435197	6.835195451	1.491134134	1.363128031	1.868910517	4.734649792	2.590258672	3.172390944	0	2.877407852	0.845030484	0	0.87766524	2.069120923	0	0	1.405507957
ENSG00000102924	2.983168355	0	1.277844843	2.104719681	0	2.015303187	6.974607649	0	1.108026011	0.604919314	6.151675906	2.982268268	1.363128031	0.934455259	0	3.885388008	1.586195472	0	9.591359505	2.535091453	3.256402928	0	3.620961614	0	0	0.702753978
ENSG00000013441	8.949505065	31.14488612	53.66948339	21.04719681	15.50310818	35.26780577	53.80411615	33.66005115	24.37657224	22.98693393	28.02430135	20.87587788	32.71507273	20.55801569	26.51403884	38.85388008	19.03434566	12.84677879	19.18271901	27.0409755	14.65381318	10.53198288	13.96656623	47.7281199	31.6341847	16.1633415
ENSG00000144744	8.949505065	16.61060593	10.22275874	8.418878723	15.50310818	10.07651593	12.95284278	20.57003126	15.51236415	19.35741805	19.13854726	12.67464014	24.53630455	24.29583672	14.20394938	18.1318107	18.24124793	19.69839414	15.34617521	18.59067065	20.3525183	20.18630052	19.65664876	14.52594954	31.6341847	19.67711139
ENSG00000186710	0	3.114488612	0	0	4.844721308	1.007651593	0.996372521	9.350014208	0	6.049193139	1.36703909	2.982268268	2.726256061	2.803365776	1.893859917	1.295129336	10.31027057	7.708067271	0	5.91521339	5.698705124	2.632995721	5.172802306	2.075135648	0	1.405507957
ENSG00000069974	14.91584178	12.45795445	16.61198296	6.314159042	12.5962754	21.16068346	34.87303825	26.18003978	33.24078033	22.98693393	19.82206681	27.58598148	16.35753637	20.55801569	25.56710888	33.67336273	22.20673661	17.12903838	30.69235042	29.57606695	26.86532416	35.98427485	20.17392899	24.90162778	28.99800264	14.05507957
ENSG00000160285	2.983168355	10.38162871	7.667069056	6.314159042	6.782609831	19.14538027	10.96009773	7.480011367	9.972234098	3.02459657	10.25279318	12.67464014	8.860332199	7.475642068	9.469299585	6.47564668	3.96548868	11.99032687	3.836543802	4.225152421	16.28201464	10.53198288	9.311044151	14.52594954	2.636182058	11.24406365
ENSG00000143740	2.983168355	5.190814353	6.389224214	4.209439361	9.689442616	5.038257967	4.981862606	6.233342805	9.972234098	8.468870395	9.569273631	9.692371872	6.134076138	15.88573939	8.522369626	9.065905351	9.517172832	7.708067271	17.26444711	5.91521339	13.02561171	7.898987162	3.103681384	16.60108518	0	10.54130967
ENSG00000146205	0	0	0	0	0	0	0	0	0	0.604919314	0.683519545	0	0	0.934455259	0.946929958	0	1.586195472	0	0	0.845030484	0	4.388326201	0	0	0	1.405507957
ENSG00000155903	29.83168355	13.49611732	16.61198296	6.314159042	5.813665569	8.061212747	23.41475425	6.233342805	12.18828612	13.91314422	12.30335181	11.18350601	10.22346023	7.475642068	13.25701942	7.770776015	11.1033683	12.84677879	11.50963141	21.97079259	9.769208785	6.143656681	10.86288484	12.45081389	10.54472823	5.622031826
ENSG00000081692	2.983168355	3.114488612	3.833534528	4.209439361	3.875777046	9.06886434	6.476421388	4.363339964	4.432104044	4.839354511	6.151675906	4.473402403	6.134076138	4.672276293	7.575439668	2.590258672	7.137879624	5.138711514	10.55049546	4.225152421	6.512805856	2.632995721	8.27648369	4.150271296	5.272364116	5.622031826
ENSG00000142973	20.88217849	115.2360786	20.44551748	109.4454234	140.4969179	72.55091472	8.469166431	304.1871289	65.37353464	78.63951081	132.6027917	11.18350601	94.05583411	148.5783861	96.58685577	55.69056144	383.0662065	375.9823925	9.591359505	59.1521339	61.0575549	186.0650309	83.28211713	89.23083286	134.445285	64.653366
ENSG00000152128	0	1.038162871	0	2.104719681	0	1.007651593	0.996372521	2.493337122	0	0	0	0	1.363128031	0	0	1.295129336	0	0	0	1.690060969	0	0	0.517280231	0	2.636182058	0
ENSG00000240344	8.949505065	16.61060593	10.22275874	10.5235984	11.62733114	14.10712231	14.44740156	11.84335133	13.29631213	13.30822491	6.151675906	12.67464014	10.90502424	23.36138146	8.522369626	11.65616402	15.86195472	11.13387495	12.46876736	9.295335327	13.83971244	9.654317642	10.34560461	10.37567824	10.54472823	11.94681763
ENSG00000144730	17.89901013	5.190814353	7.667069056	6.314159042	6.782609831	4.030606373	5.480048867	4.363339964	2.216052022	9.678709023	8.885754086	3.727835336	2.044692046	1.868910517	3.787719834	3.885388008	3.96548868	9.420971109	5.754815703	5.91521339	1.628201464	0.87766524	4.138241845	14.52594954	5.272364116	6.324785805
ENSG00000139405	8.949505065	10.38162871	2.555689685	10.5235984	4.844721308	4.030606373	3.985490085	9.973348489	14.40433814	7.259031767	3.417597725	8.946804805	8.178768184	6.54118681	8.522369626	3.885388008	8.724075096	5.995163433	0.959135951	0.845030484	9.769208785	7.021321922	11.8974453	14.52594954	5.272364116	6.324785805
ENSG00000077279	2.983168355	2.076325741	1.277844843	0	0	4.030606373	0	1.246668561	2.216052022	0	0	0	1.363128031	0	0	0	0	0	0	0	0	0	0	0	0	0
ENSG00000260916	56.68019875	20.76325741	44.7245695	29.46607553	28.09938358	36.27545736	30.3893619	21.19336554	28.80867628	35.69023952	22.55614499	24.60371321	27.94412463	28.03365776	31.24868863	25.90258672	26.17222529	23.98065373	40.28370992	28.73103647	22.7948205	49.14925345	25.3467313	31.12703472	34.27036676	37.24596085
ENSG00000136040	14.91584178	8.305302965	7.667069056	4.209439361	1.937888523	3.02295478	18.9310779	13.09001989	11.08026011	11.49346696	7.518714996	16.40247548	8.860332199	4.672276293	6.628509709	10.36103469	6.344781888	10.27742303	20.14185496	7.605274359	9.769208785	8.776652402	7.75920346	14.52594954	5.272364116	7.730293761
ENSG00000144747	89.49505065	69.55691233	71.55931119	29.46607553	85.26709502	68.52030835	77.2188704	71.06010798	38.78091038	85.29362326	79.28826723	90.95918219	92.01114207	61.67404706	94.69299585	72.52724281	82.48216455	100.2048745	60.42556488	52.39189003	56.98705124	114.9741465	65.17730906	85.08056157	50.08745911	63.95061203
ENSG00000182518	14.91584178	11.41979158	7.667069056	10.5235984	8.720498354	5.038257967	5.978235128	13.09001989	9.972234098	24.19677256	12.30335181	9.692371872	8.860332199	15.88573939	7.575439668	12.95129336	23.79293208	19.69839414	8.632223555	8.450304843	8.955108053	15.79797432	15.51840692	4.150271296	18.45327441	9.838555696
ENSG00000176358	0	0	0	0	0	0	0	0	0	0	0	0	0	0	0	0	0	0	0	0	0	0.87766524	0	2.075135648	0	0.702753978
ENSG00000150995	32.81485191	20.76325741	23.00120717	14.73303776	19.37888523	14.10712231	21.92019547	16.83002557	16.62039016	10.88854765	16.40446908	16.40247548	30.67038069	12.14791836	33.14254855	31.08310406	9.517172832	23.12420181	12.46876736	16.0555792	11.39741025	4.388326201	18.6220883	20.75135648	21.08945647	11.24406365
ENSG00000171564	0	0	0	0	0	0	0	0.623334281	0	0	0	0	0	0	0	0	0	0	0	0	0	0	0	0	0	0
ENSG00000133640	35.79802026	64.36609798	15.33413811	6.314159042	50.3851016	54.41318604	32.8802932	154.5869016	32.13275432	150.0199899	70.40251314	84.24907858	136.3128031	80.36315223	89.0114161	41.44413875	222.0673661	357.1404502	6.713951654	53.23692051	37.44863367	213.2726534	100.869645	45.65298425	76.44927969	34.43494494
ENSG00000173588	11.93267342	15.57244306	10.22275874	2.104719681	6.782609831	3.02295478	13.9492153	19.3233627	6.648156066	18.75249873	17.77150817	14.16577428	25.21786857	14.01682888	21.77938905	16.83668137	24.58602982	34.25807676	5.754815703	14.36551823	7.326906589	13.1649786	19.13936853	10.37567824	15.81709235	9.135801718
ENSG00000256061	2.983168355	3.114488612	0	0	0.968944262	3.02295478	2.490931303	14.33668845	4.432104044	12.09838628	0	4.473402403	4.770948107	8.410097327	2.840789875	2.590258672	8.724075096	13.7032307	0	4.225152421	3.256402928	7.021321922	9.311044151	4.150271296	10.54472823	5.622031826
ENSG00000133063	0	0	0	0	0	0	0.498186261	0	0	0	0	0	0	0.934455259	0	0	0	0	0.959135951	0	0.814100732	0	0	4.150271296	0	0
ENSG00000196498	44.74752533	41.52651482	33.22396591	50.51327234	57.16771143	42.32136692	41.34945963	39.27005967	33.24078033	37.50499746	52.63100497	43.98845696	53.84355721	29.90256827	48.29342788	41.44413875	30.13771397	46.24840363	49.87506943	38.02637179	42.33323807	43.00559677	49.65890214	58.10379814	34.27036676	37.24596085
ENSG00000108813	2.983168355	0	0	0	1.937888523	1.007651593	1.992745043	0	1.108026011	0	0.683519545	0.745567067	2.726256061	0	0	0	0.793097736	1.712903838	0.959135951	0	0.814100732	0	1.034560461	2.075135648	0	1.405507957
ENSG00000163666	0	0	0	0	0	0	0.498186261	0.623334281	1.108026011	0	0	0.745567067	0	0	1.893859917	1.295129336	1.586195472	0	0	2.535091453	1.628201464	0.87766524	0.517280231	0	0	0.702753978
ENSG00000261150	17.89901013	20.76325741	3.833534528	16.83775745	16.47205245	8.061212747	11.45828399	31.79004831	16.62039016	44.15910992	13.6703909	29.82268268	10.22346023	16.82019465	18.93859917	9.065905351	19.8274434	34.25807676	8.632223555	38.02637179	68.38446149	43.88326201	22.24304992	24.90162778	7.908546175	19.67711139
ENSG00000165060	11.93267342	11.41979158	8.944913899	14.73303776	7.751554092	6.04590956	4.483676346	7.480011367	8.864208087	6.654112453	3.417597725	6.710103604	8.178768184	11.2134631	7.575439668	7.770776015	4.758586416	6.851615352	6.713951654	3.380121937	4.884604392	5.265991441	4.138241845	6.225406944	0	10.54130967
ENSG00000256045	8.949505065	7.267140094	11.50060358	6.314159042	5.813665569	11.08416753	7.47279391	3.740005683	2.216052022	3.629515884	12.30335181	3.727835336	6.815640153	19.62356043	15.15087934	3.885388008	9.517172832	6.851615352	3.836543802	7.605274359	4.884604392	12.28731336	5.172802306	10.37567824	0	7.730293761
ENSG00000166881	0	3.114488612	2.555689685	2.104719681	2.906832785	0	2.989117564	3.740005683	2.216052022	2.419677256	2.73407818	0	6.134076138	3.737821034	2.840789875	2.590258672	2.379293208	2.569355757	2.877407852	2.535091453	3.256402928	1.75533048	2.069120923	0	2.636182058	2.108261935
ENSG00000119048	62.64653546	72.67140094	47.28025918	56.82743138	42.63354751	50.38257967	46.33132224	52.36007957	70.9136647	64.72636659	36.91005544	51.44412763	44.301661	55.13286025	53.02807768	63.46133746	61.06852567	42.82259595	70.01692439	71.82759116	46.40374173	45.63859249	47.07250099	85.08056157	97.53873615	41.46248472
ENSG00000179604	32.81485191	45.67916631	38.33534528	52.61799202	55.22982291	63.48205038	32.8802932	38.64672539	36.56485836	32.06072364	36.91005544	47.7162923	40.2122769	46.72276293	37.87719834	40.14900941	54.72374379	42.82259595	23.97839876	43.0965547	37.44863367	32.47361389	34.14049522	47.7281199	73.81309763	47.08451655
ENSG00000186815	11.93267342	15.57244306	10.22275874	10.5235984	10.65838688	13.09947071	11.95647026	16.20669129	13.29631213	13.30822491	12.30335181	13.42020721	22.49161251	11.2134631	6.628509709	6.47564668	12.68956378	11.13387495	23.01926281	10.14036581	7.326906589	10.53198288	17.07024761	8.300542592	7.908546175	11.24406365
ENSG00000165171	0	2.076325741	2.555689685	4.209439361	3.875777046	1.007651593	3.487303825	7.480011367	5.540130055	2.419677256	1.36703909	18.63917668	1.363128031	13.08237362	0.946929958	3.885388008	1.586195472	21.41129798	0.959135951	0	0.814100732	0	4.655522076	2.075135648	2.636182058	2.811015913
ENSG00000185664	0	1.038162871	1.277844843	2.104719681	0	2.015303187	0.996372521	0	1.108026011	0	0	0	0.681564015	0	0	1.295129336	0	0	0.959135951	0.845030484	1.628201464	0.87766524	0.517280231	0	0	0.702753978
ENSG00000154099	5.96633671	13.49611732	3.833534528	2.104719681	3.875777046	11.08416753	21.92019547	46.12673676	8.864208087	27.82628844	8.202234541	14.16577428	78.37986176	12.14791836	6.628509709	6.47564668	27.75842076	53.10001898	0	21.12576211	6.512805856	23.69696149	34.65777545	31.12703472	2.636182058	5.622031826
ENSG00000203952	8.949505065	4.152651482	8.944913899	10.5235984	8.720498354	5.038257967	1.494558782	5.610008525	3.324078033	7.863951081	8.202234541	4.473402403	5.452512122	11.2134631	8.522369626	2.590258672	11.89646604	5.995163433	0	0.845030484	3.256402928	13.1649786	12.41472554	2.075135648	0	0.702753978
ENSG00000149547	101.4277241	64.36609798	65.17008698	82.08406754	60.07454422	69.52795994	45.83313598	37.40005683	55.40130055	58.07225414	53.31452452	66.35546897	46.34635304	77.55978646	46.39956797	58.28082012	48.3789619	53.10001898	46.03852562	61.68722535	47.21784246	63.1918973	62.07362768	35.27730601	55.35982322	85.03323137
ENSG00000125354	17.89901013	18.68693167	15.33413811	8.418878723	11.62733114	18.13772868	40.35308711	15.58335701	24.37657224	4.839354511	21.87262544	22.36701201	13.63128031	10.27900784	14.20394938	33.67336273	7.137879624	8.56451919	37.40630207	16.90060969	19.53841757	7.898987162	12.41472554	31.12703472	10.54472823	9.135801718
ENSG00000285130	2.983168355	0	0	0	0	0	0	0.623334281	0	1.209838628	2.050558635	0	0.681564015	0	0	1.295129336	0	1.712903838	0	0	0	1.75533048	0.517280231	0	5.272364116	0
ENSG00000173421	0	0	0	0	0	0	0	0	0	0	0.683519545	0.745567067	0.681564015	0	0.946929958	0	0	0	0	0	0	0	0	0	0	0.702753978
ENSG00000180318	0	3.114488612	2.555689685	0	2.906832785	0	0	0	1.108026011	0	0	0	0.681564015	3.737821034	0.946929958	0	0	0.856451919	0	1.690060969	0	0	0	0	0	0
ENSG00000125384	0	2.076325741	2.555689685	4.209439361	3.875777046	2.015303187	8.967352692	7.480011367	7.756182076	5.444273825	2.050558635	10.43793894	4.089384092	3.737821034	9.469299585	6.47564668	9.517172832	6.851615352	9.591359505	7.605274359	5.698705124	5.265991441	3.620961614	6.225406944	2.636182058	4.919277848
ENSG00000138411	0	2.076325741	2.555689685	6.314159042	0.968944262	1.007651593	4.483676346	5.610008525	5.540130055	1.814757942	2.050558635	5.21896947	2.044692046	2.803365776	4.734649792	0	1.586195472	0	4.795679753	2.535091453	4.884604392	0.87766524	1.034560461	2.075135648	2.636182058	0.702753978
ENSG00000237190	17.89901013	15.57244306	10.22275874	14.73303776	7.751554092	13.09947071	9.963725213	10.59668277	5.540130055	9.073789709	6.835195451	5.964536537	7.497204168	16.82019465	8.522369626	3.885388008	11.89646604	10.27742303	6.713951654	9.295335327	6.512805856	3.510660961	3.103681384	10.37567824	5.272364116	11.94681763
ENSG00000125449	8.949505065	3.114488612	7.667069056	4.209439361	4.844721308	5.038257967	2.490931303	5.610008525	4.432104044	4.234435197	4.101117271	3.727835336	1.363128031	3.737821034	1.893859917	0	3.96548868	5.138711514	4.795679753	4.225152421	7.326906589	3.510660961	5.172802306	2.075135648	2.636182058	3.513769892
ENSG00000158008	0	0	0	2.104719681	0	0	0.498186261	0	0	0	0	1.491134134	0	0.934455259	0.946929958	0	0	0	0	0	0.814100732	0	0	4.150271296	0	0
ENSG00000087266	17.89901013	8.305302965	3.833534528	2.104719681	5.813665569	8.061212747	25.90568555	23.68670266	9.972234098	12.70330559	17.08798863	8.201237738	14.31284432	12.14791836	10.41622954	7.770776015	9.517172832	7.708067271	18.22358306	22.81582308	9.769208785	9.654317642	16.55296738	20.75135648	21.08945647	12.64957161
ENSG00000125458	0	5.190814353	3.833534528	4.209439361	9.689442616	10.07651593	5.978235128	7.480011367	4.432104044	6.654112453	7.518714996	4.473402403	6.134076138	7.475642068	4.734649792	7.770776015	4.758586416	8.56451919	4.795679753	6.760243874	11.39741025	7.021321922	8.27648369	8.300542592	5.272364116	11.24406365
ENSG00000132330	0	0	1.277844843	4.209439361	0.968944262	0	0.498186261	1.246668561	0	0	0.683519545	0	1.363128031	1.868910517	0	1.295129336	0	1.712903838	0.959135951	0.845030484	1.628201464	0.87766524	0	0	0	1.405507957
ENSG00000115592	0	0	0	0	0	0	0	0	0	0	0	0	0.681564015	0	0	0	0	0	0	0.845030484	0.814100732	0	0	0	0	0
ENSG00000175877	0	0	0	0	0	0	0.498186261	0	0	0.604919314	0	0.745567067	0.681564015	1.868910517	0.946929958	0	0.793097736	0	0	0.845030484	0	0	0.517280231	0	0	0
ENSG00000117906	38.78118862	23.87774602	26.8347417	27.36135585	22.28571802	26.19894143	27.40024434	36.77672255	26.59262426	36.90007815	24.60670362	26.09484735	28.62568864	41.11603137	30.30175867	29.78797473	35.68939812	33.40162484	23.97839876	30.42109743	27.67942489	36.86194009	32.0713743	29.05189907	31.6341847	32.326683
ENSG00000142224	11.93267342	5.190814353	11.50060358	2.104719681	4.844721308	5.038257967	1.992745043	0.623334281	1.108026011	0	0.683519545	2.236701201	4.770948107	3.737821034	3.787719834	0	3.172390944	0.856451919	0	2.535091453	5.698705124	2.632995721	5.172802306	0	0	18.97435741
ENSG00000129292	50.71386204	35.2975376	35.7796556	27.36135585	27.13043932	26.19894143	44.83676346	33.66005115	32.13275432	30.2459657	44.42877043	38.76948749	32.71507273	22.4269262	51.13421776	23.31232805	42.82727775	29.97581717	32.61062232	45.63164615	39.07683514	58.80357109	35.69233591	35.27730601	39.54273087	33.73219096
ENSG00000087301	0	4.152651482	3.833534528	0	3.875777046	3.02295478	2.989117564	3.740005683	5.540130055	3.629515884	2.73407818	2.982268268	4.089384092	3.737821034	6.628509709	0	0.793097736	1.712903838	1.918271901	2.535091453	2.442302196	3.510660961	1.034560461	0	2.636182058	1.405507957
ENSG00000103168	0	2.076325741	1.277844843	0	0	1.007651593	4.981862606	3.116671403	2.216052022	2.419677256	0.683519545	2.982268268	3.407820077	0.934455259	0.946929958	0	0.793097736	0.856451919	1.918271901	2.535091453	1.628201464	0	3.103681384	2.075135648	0	2.811015913
ENSG00000136634	2.983168355	0	1.277844843	2.104719681	0	0	4.483676346	1.870002842	2.216052022	2.419677256	0.683519545	0.745567067	0.681564015	0	0.946929958	1.295129336	0.793097736	2.569355757	8.632223555	9.295335327	2.442302196	0	1.034560461	4.150271296	2.636182058	2.811015913
ENSG00000198774	2.983168355	14.53428019	8.944913899	6.314159042	11.62733114	5.038257967	7.97098017	16.20669129	8.864208087	19.35741805	22.55614499	8.946804805	8.178768184	18.68910517	16.09780929	7.770776015	15.06885698	21.41129798	5.754815703	7.605274359	20.3525183	28.08528769	7.241923229	12.45081389	2.636182058	9.838555696
ENSG00000158014	0	0	0	2.104719681	0	0	0.498186261	0.623334281	0	0	0	0	0	0	0	0	0.793097736	0	0	0	0	0	0	0	0	0
ENSG00000107745	5.96633671	11.41979158	14.05629327	31.57079521	20.34782949	12.09181912	10.46191147	18.07669414	15.51236415	18.75249873	20.50558635	10.43793894	11.58658826	18.68910517	14.20394938	16.83668137	20.62054114	12.84677879	17.26444711	13.52048775	30.12172709	25.45229197	14.48384646	18.67622083	10.54472823	16.1633415
ENSG00000156531	8.949505065	14.53428019	12.77844843	6.314159042	13.56521966	16.12242549	8.469166431	11.84335133	13.29631213	12.70330559	21.87262544	15.65690841	14.99440834	10.27900784	9.469299585	14.2464227	8.724075096	13.7032307	13.42790331	11.83042678	5.698705124	5.265991441	12.41472554	14.52594954	18.45327441	10.54130967
ENSG00000175426	5.96633671	1.038162871	3.833534528	2.104719681	0.968944262	4.030606373	8.469166431	0	3.324078033	0.604919314	0.683519545	2.982268268	2.044692046	1.868910517	4.734649792	3.885388008	0	0.856451919	2.877407852	0.845030484	1.628201464	1.75533048	2.069120923	4.150271296	7.908546175	2.108261935
ENSG00000123374	2.983168355	2.076325741	1.277844843	8.418878723	2.906832785	4.030606373	6.476421388	5.610008525	7.756182076	6.654112453	8.202234541	3.727835336	6.134076138	10.27900784	5.681579751	9.065905351	3.172390944	6.851615352	12.46876736	11.83042678	11.39741025	3.510660961	4.138241845	12.45081389	5.272364116	7.730293761
ENSG00000114124	0	0	0	0	0	0	0	0	1.108026011	0	0	0	0	0	0	0	0.793097736	0	0	0.845030484	0	0	0	0	0	0
ENSG00000166578	5.96633671	5.190814353	1.277844843	0	2.906832785	3.02295478	3.487303825	23.06336838	5.540130055	15.12298285	3.417597725	5.964536537	6.815640153	14.01682888	4.734649792	2.590258672	22.20673661	17.9854903	0	8.450304843	1.628201464	8.776652402	9.311044151	0	7.908546175	2.108261935
ENSG00000114125	44.74752533	40.48835195	33.22396591	46.30383297	28.09938358	42.32136692	29.89117564	45.50340248	56.50932656	51.41814168	53.99804406	43.24288989	32.71507273	77.55978646	35.98333842	34.96849207	36.48249586	34.25807676	36.44716612	54.08195099	54.54474905	31.59594865	39.31329753	39.42757731	55.35982322	46.38176257
ENSG00000175697	0	0	0	0	0	0	0	0	0	0.604919314	0	0	0.681564015	0	0.946929958	0	0	0	0	0.845030484	0	1.75533048	0	0	0	0
ENSG00000163428	38.78118862	35.2975376	46.00241434	46.30383297	34.88199342	21.16068346	32.38210694	23.68670266	18.83644219	24.80169187	36.22653589	24.60371321	29.98881667	23.36138146	35.98333842	29.78797473	26.17222529	45.39195171	41.24284587	32.1111584	20.3525183	29.84061817	29.48497315	39.42757731	31.6341847	23.89363526
ENSG00000133636	5.96633671	29.06856038	6.389224214	0	24.22360654	6.04590956	5.978235128	0.623334281	14.40433814	1.209838628	28.70782089	1.491134134	6.134076138	0	40.71798822	0	5.551684152	23.98065373	3.836543802	16.0555792	73.26906589	222.926971	0	12.45081389	2.636182058	3.513769892
ENSG00000118985	89.49505065	85.12935539	83.05991478	90.50294627	79.45342945	72.55091472	66.25877267	17.45335986	65.37353464	30.2459657	32.12541862	48.46185936	69.51952956	55.13286025	75.75439668	59.57594945	44.41347322	40.25324019	104.5458186	74.36268262	48.84604392	63.1918973	48.62434168	58.10379814	44.81509499	33.73219096
ENSG00000173826	0	0	1.277844843	0	0	0	0	0	0	0	0	0	0.681564015	0.934455259	0	0	0	0	0	0	0	0	0	0	0	0
ENSG00000126464	0	0	0	0	0	0	0.996372521	0	0	1.814757942	0	0	2.044692046	0	0	0	0	0.856451919	0	0	0.814100732	0	0	2.075135648	0	1.405507957
ENSG00000135736	2.983168355	6.228977224	6.389224214	6.314159042	6.782609831	2.015303187	6.974607649	6.856677086	6.648156066	4.839354511	6.151675906	5.964536537	7.497204168	7.475642068	3.787719834	7.770776015	10.31027057	6.851615352	3.836543802	6.760243874	4.884604392	1.75533048	5.172802306	2.075135648	10.54472823	3.513769892
ENSG00000069849	35.79802026	24.91590889	25.55689685	151.539817	70.73293109	59.45144401	56.79323371	28.67337691	99.72234098	60.49193139	54.68156361	76.79340791	43.62009698	95.31443637	50.1872878	80.29801883	37.27559359	59.09518241	68.09865249	130.1346946	122.1151098	55.29291013	90.52404036	103.7567824	71.17691557	148.2810894
ENSG00000073111	0	0	0	0	0	0	0	0	0	0	0	0	0.681564015	0	0	0	0	0	0	0	0	0	0	0	0	0
ENSG00000163430	32.81485191	25.95407176	40.89103497	29.46607553	27.13043932	42.32136692	63.76784136	43.63339964	67.58958667	90.73789709	71.76955224	96.17815166	40.2122769	18.68910517	45.45263801	135.9885803	38.06869133	64.23389393	169.7670632	134.359847	109.9035988	14.04264384	94.66228221	97.53137545	76.44927969	40.75973074
ENSG00000115596	0	2.076325741	1.277844843	0	2.906832785	0	2.989117564	0.623334281	0	0	2.050558635	2.982268268	0.681564015	0	1.893859917	0	1.586195472	0	5.754815703	2.535091453	4.884604392	0	2.069120923	4.150271296	0	0
ENSG00000134910	41.76435697	58.13712075	53.66948339	61.03687074	53.29193439	51.39023126	46.33132224	35.53005399	67.58958667	53.83781894	32.12541862	45.47959109	49.0726091	37.37821034	33.14254855	46.62465609	19.8274434	33.40162484	61.38470083	29.57606695	30.93582782	41.25026629	39.31329753	31.12703472	34.27036676	54.81481031
ENSG00000004700	2.983168355	4.152651482	0	2.104719681	0	2.015303187	8.967352692	4.363339964	1.108026011	4.234435197	3.417597725	2.236701201	0	1.868910517	0	3.885388008	1.586195472	0.856451919	4.795679753	0.845030484	1.628201464	1.75533048	3.103681384	6.225406944	2.636182058	2.108261935
ENSG00000213079	11.93267342	16.61060593	19.16767264	10.5235984	13.56521966	24.18363824	22.91656799	10.59668277	11.08026011	14.51806353	18.45502772	17.14804254	23.85474054	18.68910517	23.67324896	23.31232805	15.86195472	15.41613454	15.34617521	26.19594501	13.83971244	18.43097004	12.41472554	14.52594954	5.272364116	17.56884946
ENSG00000158639	0	0	0	2.104719681	0	0	0	0	0	0	0	0	0	0	0	0	0.793097736	0	0	0	0	0	0	2.075135648	0	0
ENSG00000103018	26.8485152	25.95407176	20.44551748	37.88495425	20.34782949	19.14538027	25.40749929	27.42670834	22.16052022	22.98693393	23.92318408	23.11257908	26.5809966	42.98494189	28.40789875	34.96849207	23.79293208	28.26291333	32.61062232	26.19594501	34.19223075	20.18630052	27.41585222	29.05189907	15.81709235	42.1652387
ENSG00000204991	0	2.076325741	0	2.104719681	2.906832785	3.02295478	3.985490085	13.09001989	5.540130055	7.863951081	6.151675906	4.473402403	8.178768184	3.737821034	4.734649792	2.590258672	7.93097736	3.425807676	1.918271901	3.380121937	1.628201464	4.388326201	8.27648369	4.150271296	7.908546175	2.811015913
ENSG00000069188	2.983168355	0	2.555689685	4.209439361	0.968944262	2.015303187	9.465538952	5.610008525	1.108026011	1.814757942	4.784636816	2.236701201	4.089384092	0.934455259	0.946929958	2.590258672	3.172390944	5.995163433	0	5.070182906	7.326906589	2.632995721	6.207362768	4.150271296	0	5.622031826
ENSG00000205629	11.93267342	23.87774602	16.61198296	4.209439361	16.47205245	20.15303187	9.963725213	11.84335133	18.83644219	18.75249873	15.03742999	17.14804254	14.31284432	19.62356043	16.09780929	20.72206937	19.8274434	14.55968262	20.14185496	18.59067065	17.91021611	18.43097004	19.13936853	16.60108518	21.08945647	16.86609548
ENSG00000254553	0	0	0	0	0	0	0	0	0	0	0	0	0	0	0.946929958	0	0	0	0	0	0	0	0.517280231	0	0	0
ENSG00000162236	44.74752533	20.76325741	33.22396591	25.25663617	22.28571802	35.26780577	20.42563669	14.33668845	25.48459825	27.22136913	17.77150817	19.38474374	22.49161251	15.88573939	23.67324896	15.54155203	21.41363887	12.84677879	23.97839876	13.52048775	21.98071977	19.30863528	19.13936853	37.35244166	23.72563852	25.29914322
ENSG00000273274	0	0	1.277844843	0	0.968944262	0	0	0.623334281	0	0	0	0	0	0.934455259	0	0	0	0	0	0	0	0	0	0	0	0
ENSG00000160062	0	7.267140094	12.77844843	8.418878723	7.751554092	10.07651593	6.476421388	5.610008525	3.324078033	1.814757942	8.202234541	5.21896947	7.497204168	2.803365776	4.734649792	2.590258672	6.344781888	3.425807676	0.959135951	6.760243874	5.698705124	5.265991441	5.172802306	6.225406944	2.636182058	4.21652387
ENSG00000183576	44.74752533	33.22121186	25.55689685	16.83775745	31.00621637	27.20659302	21.92019547	18.70002842	26.59262426	21.17217599	17.77150817	20.13031081	21.12848447	21.49247095	18.93859917	25.90258672	19.03434566	23.12420181	9.591359505	21.97079259	20.3525183	22.81929625	21.72576969	26.97676342	23.72563852	18.97435741
ENSG00000176261	14.91584178	20.76325741	7.667069056	12.62831808	16.47205245	10.07651593	15.94196034	13.09001989	13.29631213	11.49346696	10.93631272	11.92907307	14.99440834	15.88573939	12.31008946	15.54155203	13.48266151	10.27742303	16.30531116	9.295335327	11.39741025	18.43097004	13.96656623	12.45081389	10.54472823	15.46058752
ENSG00000167302	0	0	2.555689685	0	0	2.015303187	4.981862606	4.363339964	4.432104044	2.419677256	1.36703909	4.473402403	3.407820077	0	2.840789875	3.885388008	3.172390944	1.712903838	1.918271901	1.690060969	3.256402928	0.87766524	1.551840692	4.150271296	2.636182058	2.108261935
ENSG00000089041	0	0	0	0	0.968944262	1.007651593	0.996372521	0.623334281	1.108026011	1.209838628	0.683519545	1.491134134	0.681564015	0	0.946929958	5.180517344	0	0	2.877407852	0.845030484	0.814100732	0.87766524	0.517280231	4.150271296	0	0.702753978
ENSG00000138376	8.949505065	7.267140094	3.833534528	8.418878723	3.875777046	8.061212747	10.46191147	7.480011367	5.540130055	9.073789709	10.25279318	10.43793894	6.134076138	11.2134631	3.787719834	5.180517344	6.344781888	17.9854903	7.673087604	14.36551823	14.65381318	7.898987162	12.93200577	6.225406944	5.272364116	9.838555696
ENSG00000068745	17.89901013	15.57244306	23.00120717	25.25663617	26.16149506	35.26780577	23.41475425	29.29671119	26.59262426	30.85088501	28.02430135	20.87587788	25.21786857	26.16474724	23.67324896	24.60745738	21.41363887	29.97581717	14.38703926	21.12576211	41.51913733	30.71828341	32.0713743	20.75135648	15.81709235	29.51566709
ENSG00000135925	2.983168355	1.038162871	2.555689685	8.418878723	2.906832785	0	2.989117564	3.116671403	3.324078033	3.02459657	9.569273631	4.473402403	3.407820077	1.868910517	3.787719834	2.590258672	7.93097736	3.425807676	4.795679753	4.225152421	3.256402928	1.75533048	4.138241845	6.225406944	5.272364116	0.702753978
ENSG00000169718	53.69703039	67.48058659	54.94732824	42.09439361	61.04348848	82.62743065	36.36759703	33.03671687	66.48156066	35.69023952	27.3407818	41.75175576	42.25696895	54.19840499	35.98333842	51.80517344	38.86178907	27.40646141	32.61062232	38.02637179	39.07683514	36.86194009	33.62321499	35.27730601	39.54273087	66.05887396
ENSG00000029639	8.949505065	4.152651482	5.111379371	6.314159042	2.906832785	2.015303187	6.476421388	5.610008525	4.432104044	2.419677256	5.468156361	1.491134134	4.770948107	3.737821034	3.787719834	1.295129336	3.172390944	5.138711514	2.877407852	3.380121937	3.256402928	1.75533048	4.138241845	2.075135648	0	7.730293761
ENSG00000143162	113.3603975	114.1979158	126.5066394	107.3407037	103.677036	132.0023587	70.24426275	51.11341101	86.42602885	64.72636659	78.60474769	66.35546897	77.69829775	82.23206275	68.17895701	73.82237215	53.93064605	57.38227858	110.3006343	70.1375302	48.84604392	37.73960533	59.48722652	37.35244166	73.81309763	68.86988987
ENSG00000073060	17.89901013	11.41979158	6.389224214	8.418878723	19.37888523	10.07651593	17.93470538	13.71335417	9.972234098	13.30822491	21.87262544	10.43793894	9.541896214	14.01682888	16.09780929	9.065905351	9.517172832	7.708067271	40.28370992	16.0555792	12.21151098	11.40964812	10.86288484	6.225406944	13.18091029	14.05507957
ENSG00000064195	0	3.114488612	2.555689685	4.209439361	1.937888523	0	0	0	1.108026011	0.604919314	0.683519545	0.745567067	1.363128031	0	0	0	0	1.712903838	0	0.845030484	0.814100732	0.87766524	0	0	0	1.405507957
ENSG00000165704	11.93267342	13.49611732	12.77844843	23.15191649	11.62733114	11.08416753	9.963725213	9.350014208	13.29631213	9.678709023	12.30335181	23.11257908	11.58658826	14.01682888	7.575439668	19.42694004	9.517172832	9.420971109	26.85580661	15.21054872	15.46791391	9.654317642	11.38016507	4.150271296	23.72563852	15.46058752
ENSG00000149557	8.949505065	0	1.277844843	2.104719681	0	4.030606373	1.494558782	2.493337122	4.432104044	3.629515884	1.36703909	5.21896947	1.363128031	1.868910517	0	3.885388008	2.379293208	3.425807676	4.795679753	3.380121937	3.256402928	0	1.034560461	2.075135648	2.636182058	3.513769892
ENSG00000115170	20.88217849	13.49611732	24.27905201	12.62831808	11.62733114	17.13007709	16.4401466	9.350014208	13.29631213	21.17217599	23.23966453	11.92907307	8.178768184	14.01682888	16.09780929	9.065905351	17.44815019	15.41613454	16.30531116	8.450304843	13.83971244	18.43097004	21.20848946	16.60108518	23.72563852	19.67711139
ENSG00000224877	44.74752533	25.95407176	31.94612107	27.36135585	27.13043932	25.19128983	20.42563669	19.3233627	15.51236415	22.98693393	17.08798863	17.14804254	21.81004849	46.72276293	31.24868863	19.42694004	22.99983434	23.98065373	21.10099091	15.21054872	20.3525183	20.18630052	17.07024761	22.82649213	42.17891293	39.35422278
ENSG00000065518	83.52871394	52.9463064	77.94853541	113.6548628	58.13665569	79.60447587	37.36396955	46.75007104	76.45379475	45.97386786	46.47932907	59.64536537	36.80445683	87.8387943	50.1872878	58.28082012	49.96515737	36.82743252	63.30297273	32.95618889	72.45496515	47.39392297	57.93538583	39.42757731	50.08745911	73.08641374
ENSG00000133256	2.983168355	2.076325741	1.277844843	0	0.968944262	1.007651593	3.985490085	21.19336554	3.324078033	13.91314422	10.25279318	5.21896947	4.089384092	15.88573939	4.734649792	3.885388008	18.24124793	21.41129798	5.754815703	7.605274359	10.58330952	4.388326201	6.207362768	12.45081389	18.45327441	3.513769892
ENSG00000166886	0	3.114488612	8.944913899	4.209439361	4.844721308	3.02295478	8.469166431	1.870002842	2.216052022	1.209838628	6.835195451	4.473402403	6.134076138	3.737821034	3.787719834	3.885388008	5.551684152	4.282259595	13.42790331	7.605274359	4.884604392	0.87766524	3.620961614	8.300542592	5.272364116	9.135801718
ENSG00000146426	0	1.038162871	2.555689685	2.104719681	1.937888523	1.007651593	3.487303825	1.870002842	3.324078033	3.02459657	2.050558635	0	3.407820077	0	0.946929958	5.180517344	3.172390944	3.425807676	0.959135951	1.690060969	3.256402928	4.388326201	2.069120923	4.150271296	7.908546175	0.702753978
ENSG00000182050	0	0	1.277844843	0	0	0	0.498186261	0.623334281	0	0	0	0.745567067	0	0	0	0	0	0	0	0	0	0	0	0	0	0
ENSG00000157637	50.71386204	36.33570047	60.05870761	61.03687074	66.85715405	39.29841214	30.88754816	38.64672539	54.29327454	32.06072364	41.01117271	58.8997983	37.48602084	25.23029198	31.24868863	38.85388008	34.10320265	38.54033636	53.71161323	33.80121937	43.96143953	33.35127913	36.72689638	29.05189907	31.6341847	38.65146881
ENSG00000166888	26.8485152	28.03039751	28.11258654	52.61799202	12.5962754	24.18363824	46.8295085	33.03671687	37.67288437	35.69023952	25.97374271	28.33154855	34.07820077	16.82019465	23.67324896	28.49284539	27.75842076	40.25324019	21.10099091	35.49128034	31.74992855	21.94163101	31.03681384	35.27730601	34.27036676	30.21842107
ENSG00000149554	0	0	2.555689685	10.5235984	1.937888523	4.030606373	1.494558782	3.116671403	1.108026011	3.02459657	1.36703909	0	2.726256061	0.934455259	0.946929958	1.295129336	3.172390944	3.425807676	3.836543802	3.380121937	2.442302196	4.388326201	4.138241845	6.225406944	0	3.513769892
ENSG00000239388	8.949505065	4.152651482	0	2.104719681	1.937888523	4.030606373	2.490931303	1.246668561	1.108026011	1.209838628	0.683519545	1.491134134	3.407820077	0.934455259	3.787719834	1.295129336	3.172390944	1.712903838	1.918271901	0.845030484	0	1.75533048	3.103681384	2.075135648	2.636182058	2.108261935
ENSG00000171450	0	0	0	0	0	0	0	0	0	0	0	0	0	0	0	0	0	0	0.959135951	0	0	0	0	0	0	0
ENSG00000114631	26.8485152	13.49611732	25.55689685	10.5235984	11.62733114	14.10712231	2.490931303	1.246668561	3.324078033	0.604919314	6.151675906	5.21896947	8.860332199	3.737821034	8.522369626	11.65616402	1.586195472	3.425807676	1.918271901	0	0.814100732	0.87766524	0	4.150271296	5.272364116	2.811015913
ENSG00000157500	44.74752533	40.48835195	46.00241434	37.88495425	43.60249177	44.33667011	40.35308711	26.18003978	29.91670229	29.64104638	39.64413362	30.56824975	53.84355721	32.70593405	48.29342788	29.78797473	34.10320265	43.67904787	32.61062232	27.0409755	31.74992855	36.86194009	30.00225338	22.82649213	26.36182058	30.92117505
ENSG00000205133	23.86534684	9.343465835	20.44551748	10.5235984	14.53416392	15.1147739	9.963725213	13.09001989	9.972234098	18.75249873	13.6703909	13.42020721	9.541896214	15.88573939	15.15087934	9.065905351	13.48266151	17.9854903	5.754815703	10.9853963	9.769208785	20.18630052	10.86288484	4.150271296	5.272364116	7.730293761
ENSG00000159618	2.983168355	0	1.277844843	0	0	0	4.483676346	1.246668561	3.324078033	0.604919314	1.36703909	1.491134134	0.681564015	0	0.946929958	1.295129336	1.586195472	0	9.591359505	1.690060969	8.141007321	0	0.517280231	4.150271296	0	0.702753978
ENSG00000113924	0	0	0	0	1.937888523	0	0	0.623334281	0	1.209838628	0	0	0.681564015	0.934455259	0	0	0	0	0	0	0	0	0	0	0	0.702753978
ENSG00000114626	0	9.343465835	7.667069056	4.209439361	2.906832785	7.053561153	9.963725213	8.726679928	7.756182076	4.839354511	2.73407818	5.964536537	8.860332199	4.672276293	12.31008946	2.590258672	11.89646604	8.56451919	13.42790331	9.295335327	10.58330952	5.265991441	4.138241845	10.37567824	15.81709235	3.513769892
ENSG00000135124	5.96633671	12.45795445	17.8898278	16.83775745	14.53416392	16.12242549	9.963725213	15.58335701	13.29631213	13.91314422	7.518714996	14.16577428	8.860332199	14.01682888	8.522369626	9.065905351	7.93097736	12.84677879	7.673087604	10.14036581	10.58330952	28.96295293	12.41472554	6.225406944	10.54472823	8.43304774
ENSG00000180998	0	0	0	2.104719681	0	0	0.996372521	1.870002842	1.108026011	0	0	0.745567067	0.681564015	0	0	1.295129336	0	0	0.959135951	1.690060969	1.628201464	0	1.034560461	0	0	0
ENSG00000172345	0	0	0	0	0	0	0	0	0	0	0	0	0	0	0.946929958	0	0	0	1.918271901	0	0	0	0	0	0	0
ENSG00000158022	0	0	0	0	0	0	0.996372521	0	0	0.604919314	0.683519545	0.745567067	0	0	0	1.295129336	0	0.856451919	0	0	0	0	0	0	0	0
ENSG00000102908	38.78118862	31.14488612	39.61319012	27.36135585	19.37888523	18.13772868	63.76784136	29.29671119	4.432104044	27.82628844	38.96061407	26.84041442	43.62009698	25.23029198	42.61184813	42.73926809	45.99966869	57.38227858	22.06012686	45.63164615	29.30762635	87.76652402	42.93425914	45.65298425	42.17891293	23.19088128
ENSG00000108604	23.86534684	35.2975376	31.94612107	61.03687074	38.75777046	41.31371533	20.92382295	29.92004547	31.02472831	26.61644981	30.07485998	20.87587788	25.21786857	34.57484457	38.8241283	18.1318107	27.75842076	36.82743252	17.26444711	23.66085356	39.07683514	42.12793153	34.14049522	29.05189907	50.08745911	37.24596085
ENSG00000258839	2.983168355	1.038162871	1.277844843	0	0	0	0	1.870002842	2.216052022	1.814757942	0.683519545	0.745567067	2.044692046	0	0	0	0	0	0	0.845030484	0	0.87766524	1.034560461	2.075135648	0	1.405507957
ENSG00000103375	0	0	0	0	0	0	0.498186261	0	0	0	0	0	0	0	0	0	0	0	0	0	0.814100732	0	0	0	0	0
ENSG00000172349	0	5.190814353	3.833534528	0	0.968944262	4.030606373	14.94558782	9.973348489	17.72841617	7.863951081	11.61983227	9.692371872	5.452512122	4.672276293	6.628509709	14.2464227	7.137879624	6.851615352	30.69235042	5.91521339	9.769208785	2.632995721	4.655522076	10.37567824	7.908546175	0.702753978
ENSG00000177096	11.93267342	5.190814353	6.389224214	0	3.875777046	5.038257967	4.981862606	2.493337122	9.972234098	7.863951081	4.101117271	5.21896947	2.726256061	3.737821034	4.734649792	0	3.96548868	1.712903838	2.877407852	4.225152421	4.07050366	15.79797432	4.655522076	0	2.636182058	5.622031826
ENSG00000156508	733.8594154	634.3175139	820.376389	610.3687074	627.8758815	691.248993	449.8621934	467.5007104	669.2477106	490.5895636	625.4203838	576.3233429	447.105994	783.0735066	598.4597338	666.991608	724.098233	530.1437379	573.5632984	476.5971931	546.2615912	470.4285688	475.8978122	551.9860823	817.216438	572.7444923
ENSG00000141002	50.71386204	45.67916631	46.00241434	35.78023457	31.97516063	49.37492807	47.82588102	41.14006252	56.50932656	40.52959403	41.01117271	34.29608509	58.61450532	32.70593405	47.34649792	38.85388008	45.99966869	48.81775939	38.36543802	54.92698148	43.96143953	38.61727057	40.34785799	68.47947638	68.54073351	40.05697676
ENSG00000134940	0	0	0	0	0.968944262	0	0	0	2.216052022	0	0	0	0	0	0	0	0	0	0	0	0	0	0	0	0	0
ENSG00000175087	17.89901013	12.45795445	6.389224214	16.83775745	10.65838688	7.053561153	4.981862606	6.233342805	8.864208087	4.234435197	6.835195451	10.43793894	11.58658826	11.2134631	8.522369626	6.47564668	6.344781888	5.138711514	0	5.91521339	5.698705124	8.776652402	9.311044151	2.075135648	7.908546175	8.43304774
ENSG00000143816	0	1.038162871	1.277844843	2.104719681	4.844721308	3.02295478	3.985490085	4.363339964	0	4.234435197	1.36703909	2.982268268	4.089384092	3.737821034	0.946929958	5.180517344	2.379293208	4.282259595	1.918271901	3.380121937	0.814100732	4.388326201	4.655522076	0	7.908546175	2.108261935
ENSG00000183172	74.57920888	100.7017984	80.50422509	48.40855265	100.7702032	83.63508225	42.84401842	49.86674244	84.20997683	55.65257688	53.31452452	73.06557258	63.38545342	113.0690863	65.33816714	72.52724281	80.10287134	66.80324969	49.87506943	43.0965547	66.75626003	75.47921066	48.62434168	74.70488333	89.63018998	67.46438192
[truncated: 15,723 more rows]
